# Supplementary material for: Microglia aggregates define distinct immune and neurodegenerative niches in Alzheimer's disease hippocampus
Source: Acta Neuropathol. 2025 Feb 15;149(1):19. doi: 10.1007/s00401-025-02857-8 (PMC11829914; doi:10.1007/s00401-025-02857-8)
Supplement: Supplementary file 7 — Supplementary file7 (XLSX 201 KB) [file 401_2025_2857_MOESM7_ESM.xlsx]

## Sheet: SP
DEP Microglia: CoM vs PaM
TargetName	group1	group2	n1	n2	p	p.signif	p.adj	p.adj.signif	p.adj2	Segment1	Anno1	mean1	Segment2	Anno2	mean2	Log2FC	Significance
Her2	Microglia_CoM	Microglia_PaM	5	7	0.015	*	0.015	*	0.992685	Iba1	CoM	0.109762	Iba1	PaM	0.190894	0.798385	FDR > 0.1, Log2(FC) > +0.5
C4B	Microglia_CoM	Microglia_PaM	5	7	0.0222	*	0.0222	*	0.992685	Iba1	CoM	8.02664	Iba1	PaM	21.0553	1.39132	FDR > 0.1, Log2(FC) > +0.5
Phospho-AKT1 (S473)	Microglia_CoM	Microglia_PaM	5	7	0.043	*	0.043	*	0.992685	Iba1	CoM	0.111945	Iba1	PaM	0.190609	0.767823	FDR > 0.1, Log2(FC) > +0.5
DEP Microglia: CoM vs PaM
TargetName	group1	group2	n1	n2	p	p.signif	p.adj	p.adj.signif	p.adj2	Segment1	Anno1	mean1	Segment2	Anno2	mean2	Log2FC	Significance
STING	Microglia_CoM	Microglia_PaM	5	7	0.0412	*	0.0412	*	0.992685	Iba1	CoM	1.34306	Iba1	PaM	0.847737	-0.663839	FDR > 0.1, Log2(FC) < -0.5
DEP Surrounding: CoM vs PaM
TargetName	group1	group2	n1	n2	p	p.signif	p.adj	p.adj.signif	p.adj2	Segment1	Anno1	mean1	Segment2	Anno2	mean2	Log2FC	Significance
GZMA	Surrounding_CoM	Surrounding_CoM	5	7	0.0203	*	0.0203	*	0.989014	Surrounding	CoM	0.0680209	Surrounding	PaM	0.109024	0.68059	FDR > 0.1, Log2(FC) > +0.5
p53	Surrounding_CoM	Surrounding_CoM	5	7	0.0436	*	0.0436	*	0.989014	Surrounding	CoM	0.49625	Surrounding	PaM	0.684771	0.464554	|Log2(FC)| < 0.5
PR	Surrounding_CoM	Surrounding_CoM	5	7	0.0468	*	0.0468	*	0.989014	Surrounding	CoM	0.200778	Surrounding	PaM	0.276546	0.461921	|Log2(FC)| < 0.5

## Sheet: ST_DEG_Iba1_CoMvPaM_PaMup
DEG Microglia: CoM vs PaM
TargetName	group1	group2	n1	n2	p	p.signif	p.adj	p.adj.signif	p.adj2	Segment1	Anno1	mean1	Segment2	Anno2	mean2	Log2FC
RAB27B	Iba1_CoM	Iba1_PaM	7	10	0.000379	***	0.00114	**	0.802859	Iba1	CoM	2.69487	Iba1	PaM	5.40463	1.00398
RHOQ	Iba1_CoM	Iba1_PaM	7	10	0.000443	***	0.00133	**	0.802859	Iba1	CoM	2.66272	Iba1	PaM	5.79683	1.12237
ZC3H12B	Iba1_CoM	Iba1_PaM	7	10	0.000682	***	0.00205	**	0.87948	Iba1	CoM	2.92858	Iba1	PaM	4.91371	0.746613
PCED1B	Iba1_CoM	Iba1_PaM	7	10	0.000685	***	0.00206	**	0.87948	Iba1	CoM	2.79187	Iba1	PaM	5.77591	1.04881
KRT15	Iba1_CoM	Iba1_PaM	7	10	0.00074	***	0.00222	**	0.87948	Iba1	CoM	2.59087	Iba1	PaM	4.90437	0.920635
TMED8	Iba1_CoM	Iba1_PaM	7	10	0.000946	***	0.00284	**	0.999573	Iba1	CoM	2.69487	Iba1	PaM	5.01107	0.894904
PIPOX	Iba1_CoM	Iba1_PaM	7	10	0.000953	***	0.00286	**	0.999573	Iba1	CoM	2.52601	Iba1	PaM	5.25565	1.05701
HCAR1	Iba1_CoM	Iba1_PaM	7	10	0.00128	**	0.00383	**	0.999573	Iba1	CoM	3.51816	Iba1	PaM	7.7418	1.13785
CLVS1	Iba1_CoM	Iba1_PaM	7	10	0.00151	**	0.00452	**	0.999573	Iba1	CoM	3.06473	Iba1	PaM	5.20947	0.765375
GOLPH3	Iba1_CoM	Iba1_PaM	7	10	0.00151	**	0.00454	**	0.999573	Iba1	CoM	2.49386	Iba1	PaM	4.83573	0.955354
PTPRT	Iba1_CoM	Iba1_PaM	7	10	0.0016	**	0.0048	**	0.999573	Iba1	CoM	2.88243	Iba1	PaM	6.1352	1.08982
DCHS1	Iba1_CoM	Iba1_PaM	7	10	0.00174	**	0.00523	**	0.999573	Iba1	CoM	3.36274	Iba1	PaM	6.21742	0.886676
DPH6	Iba1_CoM	Iba1_PaM	7	10	0.00397	**	0.00595	**	0.999573	Iba1	CoM	2.52601	Iba1	PaM	4.81431	0.930468
ZDHHC13	Iba1_CoM	Iba1_PaM	7	10	0.00223	**	0.0067	**	0.999573	Iba1	CoM	2.70719	Iba1	PaM	4.7852	0.821781
TPD52L2	Iba1_CoM	Iba1_PaM	7	10	0.00467	**	0.007	**	0.999573	Iba1	CoM	3.27807	Iba1	PaM	4.9204	0.585932
TNFAIP1	Iba1_CoM	Iba1_PaM	7	10	0.00234	**	0.00702	**	0.999573	Iba1	CoM	4.60904	Iba1	PaM	9.76511	1.08317
FOXO1	Iba1_CoM	Iba1_PaM	7	10	0.00237	**	0.00711	**	0.999573	Iba1	CoM	2.32501	Iba1	PaM	4.75195	1.03129
OXCT2	Iba1_CoM	Iba1_PaM	7	10	0.00241	**	0.00723	**	0.999573	Iba1	CoM	2.72702	Iba1	PaM	5.14556	0.916002
ORAI3	Iba1_CoM	Iba1_PaM	7	10	0.00342	**	0.00754	**	0.999573	Iba1	CoM	2.69487	Iba1	PaM	4.76705	0.822882
HMCES	Iba1_CoM	Iba1_PaM	7	10	0.00261	**	0.00783	**	0.999573	Iba1	CoM	2.52601	Iba1	PaM	4.59508	0.863228
CCDC40	Iba1_CoM	Iba1_PaM	7	10	0.00265	**	0.00795	**	0.999573	Iba1	CoM	3.29844	Iba1	PaM	6.7752	1.03848
RNF145	Iba1_CoM	Iba1_PaM	7	10	0.003	**	0.00901	**	0.999573	Iba1	CoM	2.79187	Iba1	PaM	5.05021	0.85511
CYP27C1	Iba1_CoM	Iba1_PaM	7	10	0.00322	**	0.00967	**	0.999573	Iba1	CoM	2.92858	Iba1	PaM	6.58031	1.16796
TBC1D4	Iba1_CoM	Iba1_PaM	7	10	0.00971	**	0.00971	**	0.999573	Iba1	CoM	2.49386	Iba1	PaM	4.90615	0.976212
GAK	Iba1_CoM	Iba1_PaM	7	10	0.00335	**	0.0101	*	0.999573	Iba1	CoM	2.49386	Iba1	PaM	4.83741	0.955854
RBM20	Iba1_CoM	Iba1_PaM	7	10	0.00344	**	0.0103	*	0.999573	Iba1	CoM	3.05773	Iba1	PaM	5.5303	0.854895
SEC23IP	Iba1_CoM	Iba1_PaM	7	10	0.00438	**	0.0106	*	0.999573	Iba1	CoM	2.92858	Iba1	PaM	4.68179	0.676861
GABRA1	Iba1_CoM	Iba1_PaM	7	10	0.00537	**	0.0109	*	0.999573	Iba1	CoM	2.59087	Iba1	PaM	5.19125	1.00265
ARHGAP15	Iba1_CoM	Iba1_PaM	7	10	0.0075	**	0.0113	*	0.999573	Iba1	CoM	2.69487	Iba1	PaM	4.81618	0.837674
OSGEPL1	Iba1_CoM	Iba1_PaM	7	10	0.00387	**	0.0116	*	0.999573	Iba1	CoM	2.96073	Iba1	PaM	5.04014	0.767511
KRT28	Iba1_CoM	Iba1_PaM	7	10	0.00389	**	0.0117	*	0.999573	Iba1	CoM	5.82096	Iba1	PaM	11.7439	1.01258
TNIK	Iba1_CoM	Iba1_PaM	7	10	0.00409	**	0.0123	*	0.999573	Iba1	CoM	3.88164	Iba1	PaM	5.96554	0.619989
GLOD4	Iba1_CoM	Iba1_PaM	7	10	0.00412	**	0.0123	*	0.999573	Iba1	CoM	2.96073	Iba1	PaM	4.88372	0.722029
POU5F2	Iba1_CoM	Iba1_PaM	7	10	0.00853	**	0.0128	*	0.999573	Iba1	CoM	2.32501	Iba1	PaM	4.40668	0.922459
NOP10	Iba1_CoM	Iba1_PaM	7	10	0.00443	**	0.0133	*	0.999573	Iba1	CoM	2.52601	Iba1	PaM	4.80577	0.927905
BVES	Iba1_CoM	Iba1_PaM	7	10	0.00446	**	0.0134	*	0.999573	Iba1	CoM	3.51177	Iba1	PaM	6.56489	0.902571
GSTO2	Iba1_CoM	Iba1_PaM	7	10	0.00449	**	0.0135	*	0.999573	Iba1	CoM	2.32501	Iba1	PaM	4.52313	0.960087
SUZ12	Iba1_CoM	Iba1_PaM	7	10	0.0096	**	0.0144	*	0.999573	Iba1	CoM	2.92858	Iba1	PaM	4.44148	0.600842
MTMR3	Iba1_CoM	Iba1_PaM	7	10	0.00481	**	0.0144	*	0.999573	Iba1	CoM	3.88164	Iba1	PaM	6.22172	0.680649
UHRF1BP1L	Iba1_CoM	Iba1_PaM	7	10	0.00887	**	0.0144	*	0.999573	Iba1	CoM	2.49386	Iba1	PaM	4.52249	0.858737
OCM	Iba1_CoM	Iba1_PaM	7	10	0.00479	**	0.0144	*	0.999573	Iba1	CoM	2.32501	Iba1	PaM	4.61434	0.98889
PTGES	Iba1_CoM	Iba1_PaM	7	10	0.00485	**	0.0146	*	0.999573	Iba1	CoM	3.09743	Iba1	PaM	5.49594	0.827295
ACOT4	Iba1_CoM	Iba1_PaM	7	10	0.00982	**	0.0147	*	0.999573	Iba1	CoM	2.72702	Iba1	PaM	4.37352	0.681469
NCLN	Iba1_CoM	Iba1_PaM	7	10	0.00993	**	0.0149	*	0.999573	Iba1	CoM	2.52601	Iba1	PaM	4.1578	0.718958
ATG3	Iba1_CoM	Iba1_PaM	7	10	0.00963	**	0.0149	*	0.999573	Iba1	CoM	2.69487	Iba1	PaM	4.52644	0.748162
ZNF717	Iba1_CoM	Iba1_PaM	7	10	0.00496	**	0.0149	*	0.999573	Iba1	CoM	2.66272	Iba1	PaM	5.44734	1.03265
GPRC6A	Iba1_CoM	Iba1_PaM	7	10	0.0102	*	0.0153	*	0.999573	Iba1	CoM	2.52601	Iba1	PaM	4.2385	0.746692
DCK	Iba1_CoM	Iba1_PaM	7	10	0.0106	*	0.0159	*	0.999573	Iba1	CoM	2.83157	Iba1	PaM	4.73772	0.742591
SLC32A1	Iba1_CoM	Iba1_PaM	7	10	0.00531	**	0.0159	*	0.999573	Iba1	CoM	3.53163	Iba1	PaM	6.62795	0.908227
EDIL3	Iba1_CoM	Iba1_PaM	7	10	0.0165	*	0.0165	*	0.999573	Iba1	CoM	2.89588	Iba1	PaM	4.13683	0.514524
MADD	Iba1_CoM	Iba1_PaM	7	10	0.00551	**	0.0165	*	0.999573	Iba1	CoM	2.85673	Iba1	PaM	5.06791	0.827028
ADGRG2	Iba1_CoM	Iba1_PaM	7	10	0.00569	**	0.0171	*	0.999573	Iba1	CoM	3.09743	Iba1	PaM	5.43804	0.812016
LIN28B	Iba1_CoM	Iba1_PaM	7	10	0.00584	**	0.0175	*	0.999573	Iba1	CoM	3.19444	Iba1	PaM	5.72103	0.840712
DMXL1	Iba1_CoM	Iba1_PaM	7	10	0.00592	**	0.0178	*	0.999573	Iba1	CoM	2.72702	Iba1	PaM	5.03719	0.885293
PFKFB3	Iba1_CoM	Iba1_PaM	7	10	0.00612	**	0.0183	*	0.999573	Iba1	CoM	4.54245	Iba1	PaM	7.092	0.642721
MAPK10	Iba1_CoM	Iba1_PaM	7	10	0.00611	**	0.0183	*	0.999573	Iba1	CoM	3.68701	Iba1	PaM	6.19424	0.748475
GORASP1	Iba1_CoM	Iba1_PaM	7	10	0.00613	**	0.0184	*	0.999573	Iba1	CoM	2.69487	Iba1	PaM	4.30527	0.675889
CIB3	Iba1_CoM	Iba1_PaM	7	10	0.0124	*	0.0187	*	0.999573	Iba1	CoM	2.69487	Iba1	PaM	4.39843	0.706773
TMEM79	Iba1_CoM	Iba1_PaM	7	10	0.00628	**	0.0189	*	0.999573	Iba1	CoM	2.66272	Iba1	PaM	4.97626	0.902165
JPH3	Iba1_CoM	Iba1_PaM	7	10	0.00633	**	0.019	*	0.999573	Iba1	CoM	2.32501	Iba1	PaM	5.5293	1.24986
TPM1	Iba1_CoM	Iba1_PaM	7	10	0.0127	*	0.0191	*	0.999573	Iba1	CoM	4.18665	Iba1	PaM	7.23068	0.788336
UNG	Iba1_CoM	Iba1_PaM	7	10	0.0128	*	0.0192	*	0.999573	Iba1	CoM	2.86372	Iba1	PaM	4.47022	0.642455
NPPA	Iba1_CoM	Iba1_PaM	7	10	0.00671	**	0.0201	*	0.999573	Iba1	CoM	3.61516	Iba1	PaM	5.4224	0.584873
ADAM9	Iba1_CoM	Iba1_PaM	7	10	0.00676	**	0.0203	*	0.999573	Iba1	CoM	3.06473	Iba1	PaM	5.64248	0.88057
INHBC	Iba1_CoM	Iba1_PaM	7	10	0.00696	**	0.0209	*	0.999573	Iba1	CoM	2.89588	Iba1	PaM	5.60109	0.951708
LBR	Iba1_CoM	Iba1_PaM	7	10	0.0141	*	0.0212	*	0.999573	Iba1	CoM	2.75972	Iba1	PaM	4.41114	0.676629
ZNF444	Iba1_CoM	Iba1_PaM	7	10	0.00725	**	0.0217	*	0.999573	Iba1	CoM	2.69487	Iba1	PaM	5.23735	0.958623
CCDC186	Iba1_CoM	Iba1_PaM	7	10	0.00726	**	0.0218	*	0.999573	Iba1	CoM	2.49386	Iba1	PaM	4.95434	0.990312
POLR3A	Iba1_CoM	Iba1_PaM	7	10	0.00729	**	0.0219	*	0.999573	Iba1	CoM	3.82317	Iba1	PaM	6.66545	0.801934
EMD	Iba1_CoM	Iba1_PaM	7	10	0.00732	**	0.022	*	0.999573	Iba1	CoM	2.69487	Iba1	PaM	6.04568	1.16569
MUC12	Iba1_CoM	Iba1_PaM	7	10	0.00739	**	0.0222	*	0.999573	Iba1	CoM	3.16174	Iba1	PaM	5.77193	0.868336
ZNF469	Iba1_CoM	Iba1_PaM	7	10	0.00753	**	0.0226	*	0.999573	Iba1	CoM	2.75972	Iba1	PaM	5.04001	0.868903
ZNF346	Iba1_CoM	Iba1_PaM	7	10	0.00759	**	0.0228	*	0.999573	Iba1	CoM	3.43514	Iba1	PaM	5.93815	0.789644
RLBP1	Iba1_CoM	Iba1_PaM	7	10	0.00789	**	0.023	*	0.999573	Iba1	CoM	3.26629	Iba1	PaM	5.2821	0.693462
TWSG1	Iba1_CoM	Iba1_PaM	7	10	0.00769	**	0.0231	*	0.999573	Iba1	CoM	3.00043	Iba1	PaM	4.95492	0.723695
RGS1	Iba1_CoM	Iba1_PaM	7	10	0.0156	*	0.0235	*	0.999573	Iba1	CoM	2.69487	Iba1	PaM	4.42439	0.715265
OR7G2	Iba1_CoM	Iba1_PaM	7	10	0.00783	**	0.0235	*	0.999573	Iba1	CoM	3.03258	Iba1	PaM	5.91419	0.963635
FAM180B	Iba1_CoM	Iba1_PaM	7	10	0.0158	*	0.0237	*	0.999573	Iba1	CoM	3.91379	Iba1	PaM	6.20131	0.664007
GIMAP2	Iba1_CoM	Iba1_PaM	7	10	0.0158	*	0.0237	*	0.999573	Iba1	CoM	2.75972	Iba1	PaM	4.6858	0.763774
ALG13	Iba1_CoM	Iba1_PaM	7	10	0.016	*	0.024	*	0.999573	Iba1	CoM	2.49386	Iba1	PaM	4.33172	0.796558
RFNG	Iba1_CoM	Iba1_PaM	7	10	0.013	*	0.0241	*	0.999573	Iba1	CoM	2.72702	Iba1	PaM	4.61312	0.758416
KIF5C	Iba1_CoM	Iba1_PaM	7	10	0.00802	**	0.0241	*	0.999573	Iba1	CoM	3.14191	Iba1	PaM	6.12707	0.963555
ATG13	Iba1_CoM	Iba1_PaM	7	10	0.0153	*	0.0242	*	0.999573	Iba1	CoM	3.26462	Iba1	PaM	5.35867	0.714958
WDFY4	Iba1_CoM	Iba1_PaM	7	10	0.0162	*	0.0244	*	0.999573	Iba1	CoM	2.49386	Iba1	PaM	4.27545	0.777695
TNFAIP8L1	Iba1_CoM	Iba1_PaM	7	10	0.0082	**	0.0246	*	0.999573	Iba1	CoM	2.79187	Iba1	PaM	7.46327	1.41857
FAM240C	Iba1_CoM	Iba1_PaM	7	10	0.0166	*	0.0249	*	0.999573	Iba1	CoM	2.75972	Iba1	PaM	4.51328	0.709655
SOAT2	Iba1_CoM	Iba1_PaM	7	10	0.0125	*	0.0251	*	0.999573	Iba1	CoM	3.24591	Iba1	PaM	5.27183	0.699679
EVA1A	Iba1_CoM	Iba1_PaM	7	10	0.00837	**	0.0251	*	0.999573	Iba1	CoM	3.07706	Iba1	PaM	5.04768	0.71407
C21orf91	Iba1_CoM	Iba1_PaM	7	10	0.0086	**	0.0258	*	0.999573	Iba1	CoM	3.57662	Iba1	PaM	6.48807	0.85919
MEOX2	Iba1_CoM	Iba1_PaM	7	10	0.0127	*	0.026	*	0.999573	Iba1	CoM	2.75972	Iba1	PaM	4.29608	0.638498
QRSL1	Iba1_CoM	Iba1_PaM	7	10	0.0158	*	0.026	*	0.999573	Iba1	CoM	2.72702	Iba1	PaM	4.92507	0.852818
SPIRE1	Iba1_CoM	Iba1_PaM	7	10	0.00869	**	0.0261	*	0.999573	Iba1	CoM	2.86372	Iba1	PaM	4.5858	0.679283
KDM4A	Iba1_CoM	Iba1_PaM	7	10	0.00872	**	0.0262	*	0.999573	Iba1	CoM	2.97944	Iba1	PaM	6.4982	1.125
MINDY3	Iba1_CoM	Iba1_PaM	7	10	0.00889	**	0.0267	*	0.999573	Iba1	CoM	4.0955	Iba1	PaM	7.78477	0.926613
LCMT1	Iba1_CoM	Iba1_PaM	7	10	0.0089	**	0.0267	*	0.999573	Iba1	CoM	2.92858	Iba1	PaM	5.5803	0.930145
CCNK	Iba1_CoM	Iba1_PaM	7	10	0.00895	**	0.0268	*	0.999573	Iba1	CoM	4.28365	Iba1	PaM	6.78521	0.663553
ADORA3	Iba1_CoM	Iba1_PaM	7	10	0.00893	**	0.0268	*	0.999573	Iba1	CoM	2.89588	Iba1	PaM	4.66372	0.68748
EPHB1	Iba1_CoM	Iba1_PaM	7	10	0.00892	**	0.0268	*	0.999573	Iba1	CoM	3.46563	Iba1	PaM	5.77606	0.736968
PRF1	Iba1_CoM	Iba1_PaM	7	10	0.00909	**	0.0273	*	0.999573	Iba1	CoM	2.32501	Iba1	PaM	5.67236	1.28671
GCC2	Iba1_CoM	Iba1_PaM	7	10	0.00928	**	0.0278	*	0.999573	Iba1	CoM	2.66272	Iba1	PaM	4.53441	0.768017
ZNF639	Iba1_CoM	Iba1_PaM	7	10	0.00943	**	0.0283	*	0.999573	Iba1	CoM	3.12958	Iba1	PaM	4.87583	0.639677
XAGE5	Iba1_CoM	Iba1_PaM	7	10	0.00944	**	0.0283	*	0.999573	Iba1	CoM	3.06473	Iba1	PaM	6.30728	1.04126
OR10H4	Iba1_CoM	Iba1_PaM	7	10	0.019	*	0.0285	*	0.999573	Iba1	CoM	2.75972	Iba1	PaM	4.42531	0.681256
SNUPN	Iba1_CoM	Iba1_PaM	7	10	0.0193	*	0.0289	*	0.999573	Iba1	CoM	3.16928	Iba1	PaM	5.10983	0.689121
TSC22D3	Iba1_CoM	Iba1_PaM	7	10	0.00965	**	0.029	*	0.999573	Iba1	CoM	2.92858	Iba1	PaM	5.90018	1.01056
UQCRC2	Iba1_CoM	Iba1_PaM	7	10	0.0195	*	0.0292	*	0.999573	Iba1	CoM	2.49386	Iba1	PaM	4.34648	0.801466
PIK3R1	Iba1_CoM	Iba1_PaM	7	10	0.0195	*	0.0293	*	0.999573	Iba1	CoM	4.03817	Iba1	PaM	7.78135	0.94632
PRKCG	Iba1_CoM	Iba1_PaM	7	10	0.00994	**	0.0298	*	0.999573	Iba1	CoM	3.08344	Iba1	PaM	5.1681	0.745093
SPAG9	Iba1_CoM	Iba1_PaM	7	10	0.01	*	0.03	*	0.999573	Iba1	CoM	3.58301	Iba1	PaM	5.85496	0.708488
TMEM116	Iba1_CoM	Iba1_PaM	7	10	0.01	*	0.0301	*	0.999573	Iba1	CoM	3.76531	Iba1	PaM	5.30504	0.494596
GSTP1	Iba1_CoM	Iba1_PaM	7	10	0.0201	*	0.0301	*	0.999573	Iba1	CoM	2.49386	Iba1	PaM	4.61908	0.889225
AHCYL1	Iba1_CoM	Iba1_PaM	7	10	0.0101	*	0.0303	*	0.999573	Iba1	CoM	4.36783	Iba1	PaM	8.15439	0.900661
PRKCSH	Iba1_CoM	Iba1_PaM	7	10	0.0102	*	0.0307	*	0.999573	Iba1	CoM	2.92858	Iba1	PaM	5.13983	0.811522
ZFP82	Iba1_CoM	Iba1_PaM	7	10	0.0181	*	0.0311	*	0.999573	Iba1	CoM	13.9075	Iba1	PaM	22.349	0.684349
TLE1	Iba1_CoM	Iba1_PaM	7	10	0.0208	*	0.0312	*	0.999573	Iba1	CoM	2.32501	Iba1	PaM	4.14455	0.83398
CFAP46	Iba1_CoM	Iba1_PaM	7	10	0.0209	*	0.0314	*	0.999573	Iba1	CoM	2.66272	Iba1	PaM	4.19773	0.656709
POU3F1	Iba1_CoM	Iba1_PaM	7	10	0.0106	*	0.0318	*	0.999573	Iba1	CoM	2.79187	Iba1	PaM	4.99613	0.839576
PARP1	Iba1_CoM	Iba1_PaM	7	10	0.0107	*	0.032	*	0.999573	Iba1	CoM	3.37029	Iba1	PaM	6.05716	0.84577
SLC22A18AS	Iba1_CoM	Iba1_PaM	7	10	0.0107	*	0.0322	*	0.999573	Iba1	CoM	3.5643	Iba1	PaM	6.03717	0.760254
OR2T27	Iba1_CoM	Iba1_PaM	7	10	0.0217	*	0.0325	*	0.999573	Iba1	CoM	3.03258	Iba1	PaM	4.6683	0.622351
RHOV	Iba1_CoM	Iba1_PaM	7	10	0.0109	*	0.0326	*	0.999573	Iba1	CoM	3.60233	Iba1	PaM	5.67704	0.656209
SPAAR	Iba1_CoM	Iba1_PaM	7	10	0.0111	*	0.0333	*	0.999573	Iba1	CoM	2.96073	Iba1	PaM	4.94243	0.739269
SRGAP2B	Iba1_CoM	Iba1_PaM	7	10	0.0171	*	0.0334	*	0.999573	Iba1	CoM	3.46729	Iba1	PaM	5.78536	0.738596
WSB1	Iba1_CoM	Iba1_PaM	7	10	0.0113	*	0.0338	*	0.999573	Iba1	CoM	2.59087	Iba1	PaM	4.83055	0.898752
CENPBD1	Iba1_CoM	Iba1_PaM	7	10	0.0114	*	0.0341	*	0.999573	Iba1	CoM	2.9082	Iba1	PaM	4.59198	0.658989
DDX60	Iba1_CoM	Iba1_PaM	7	10	0.0115	*	0.0344	*	0.999573	Iba1	CoM	2.89588	Iba1	PaM	5.68626	0.973479
KCNK13	Iba1_CoM	Iba1_PaM	7	10	0.0233	*	0.0349	*	0.999573	Iba1	CoM	2.49386	Iba1	PaM	4.36386	0.807222
PRSS48	Iba1_CoM	Iba1_PaM	7	10	0.0117	*	0.0351	*	0.999573	Iba1	CoM	2.59087	Iba1	PaM	4.43987	0.777084
SGCE	Iba1_CoM	Iba1_PaM	7	10	0.0235	*	0.0352	*	0.999573	Iba1	CoM	2.32501	Iba1	PaM	4.20076	0.853417
SPA17	Iba1_CoM	Iba1_PaM	7	10	0.0237	*	0.0356	*	0.999573	Iba1	CoM	2.86372	Iba1	PaM	4.50833	0.6547
AXIN2	Iba1_CoM	Iba1_PaM	7	10	0.0238	*	0.0357	*	0.999573	Iba1	CoM	2.49386	Iba1	PaM	3.98639	0.676703
PCP2	Iba1_CoM	Iba1_PaM	7	10	0.012	*	0.0359	*	0.999573	Iba1	CoM	2.66272	Iba1	PaM	4.45654	0.743025
PTPRR	Iba1_CoM	Iba1_PaM	7	10	0.012	*	0.0361	*	0.999573	Iba1	CoM	2.83157	Iba1	PaM	5.85291	1.04755
CARS1	Iba1_CoM	Iba1_PaM	7	10	0.0122	*	0.0367	*	0.999573	Iba1	CoM	3.33059	Iba1	PaM	6.37421	0.936468
TRMT13	Iba1_CoM	Iba1_PaM	7	10	0.0124	*	0.0372	*	0.999573	Iba1	CoM	2.75972	Iba1	PaM	5.60735	1.0228
COL4A4	Iba1_CoM	Iba1_PaM	7	10	0.0126	*	0.0378	*	0.999573	Iba1	CoM	2.86372	Iba1	PaM	4.66325	0.703445
DDHD1	Iba1_CoM	Iba1_PaM	7	10	0.0127	*	0.0382	*	0.999573	Iba1	CoM	4.82764	Iba1	PaM	8.29151	0.780318
GBP4	Iba1_CoM	Iba1_PaM	7	10	0.0128	*	0.0384	*	0.999573	Iba1	CoM	3.09692	Iba1	PaM	5.37025	0.794156
LUC7L	Iba1_CoM	Iba1_PaM	7	10	0.0129	*	0.0387	*	0.999573	Iba1	CoM	2.96021	Iba1	PaM	5.99301	1.01758
DNTTIP2	Iba1_CoM	Iba1_PaM	7	10	0.013	*	0.039	*	0.999573	Iba1	CoM	3.27807	Iba1	PaM	5.13299	0.646954
ALKAL2	Iba1_CoM	Iba1_PaM	7	10	0.0261	*	0.0392	*	0.999573	Iba1	CoM	2.52601	Iba1	PaM	4.67339	0.887608
MRPL47	Iba1_CoM	Iba1_PaM	7	10	0.0256	*	0.0393	*	0.999573	Iba1	CoM	3.62915	Iba1	PaM	5.99234	0.723488
ANKRA2	Iba1_CoM	Iba1_PaM	7	10	0.0132	*	0.0395	*	0.999573	Iba1	CoM	2.72702	Iba1	PaM	4.76655	0.805618
ETFA	Iba1_CoM	Iba1_PaM	7	10	0.0264	*	0.0396	*	0.999573	Iba1	CoM	2.86372	Iba1	PaM	4.56762	0.673551
R3HDM4	Iba1_CoM	Iba1_PaM	7	10	0.0132	*	0.0397	*	0.999573	Iba1	CoM	4.77038	Iba1	PaM	7.59922	0.671747
TAS2R45	Iba1_CoM	Iba1_PaM	7	10	0.0133	*	0.0398	*	0.999573	Iba1	CoM	3.22659	Iba1	PaM	5.03834	0.642937
KNL1	Iba1_CoM	Iba1_PaM	7	10	0.0133	*	0.0398	*	0.999573	Iba1	CoM	2.69487	Iba1	PaM	6.1956	1.20103
WASHC1	Iba1_CoM	Iba1_PaM	7	10	0.0133	*	0.0399	*	0.999573	Iba1	CoM	3.80334	Iba1	PaM	5.70001	0.583697
PGM2	Iba1_CoM	Iba1_PaM	7	10	0.0135	*	0.0404	*	0.999573	Iba1	CoM	3.06473	Iba1	PaM	5.12837	0.742739
NDP	Iba1_CoM	Iba1_PaM	7	10	0.027	*	0.0405	*	0.999573	Iba1	CoM	4.23166	Iba1	PaM	6.11968	0.532233
XRCC5	Iba1_CoM	Iba1_PaM	7	10	0.0135	*	0.0405	*	0.999573	Iba1	CoM	3.09743	Iba1	PaM	4.97109	0.682491
COL20A1	Iba1_CoM	Iba1_PaM	7	10	0.0136	*	0.0408	*	0.999573	Iba1	CoM	2.71358	Iba1	PaM	4.83708	0.83394
HLA-DQA1	Iba1_CoM	Iba1_PaM	7	10	0.0139	*	0.0416	*	0.999573	Iba1	CoM	3.73315	Iba1	PaM	6.19229	0.730078
ESRP1	Iba1_CoM	Iba1_PaM	7	10	0.014	*	0.042	*	0.999573	Iba1	CoM	2.69487	Iba1	PaM	4.24168	0.654419
GFPT1	Iba1_CoM	Iba1_PaM	7	10	0.0142	*	0.0427	*	0.999573	Iba1	CoM	2.75972	Iba1	PaM	5.12111	0.891934
ONECUT2	Iba1_CoM	Iba1_PaM	7	10	0.0285	*	0.0428	*	0.999573	Iba1	CoM	3.71278	Iba1	PaM	5.65448	0.606895
ARHGAP25	Iba1_CoM	Iba1_PaM	7	10	0.0143	*	0.0429	*	0.999573	Iba1	CoM	3.26574	Iba1	PaM	5.41834	0.73044
DPP6	Iba1_CoM	Iba1_PaM	7	10	0.0217	*	0.0429	*	0.999573	Iba1	CoM	3.6683	Iba1	PaM	7.0728	0.947168
SRCIN1	Iba1_CoM	Iba1_PaM	7	10	0.0287	*	0.0431	*	0.999573	Iba1	CoM	3.09743	Iba1	PaM	4.90739	0.663884
ATP5MGL	Iba1_CoM	Iba1_PaM	7	10	0.0144	*	0.0432	*	0.999573	Iba1	CoM	2.83157	Iba1	PaM	5.63731	0.993403
SERPINA9	Iba1_CoM	Iba1_PaM	7	10	0.0145	*	0.0435	*	0.999573	Iba1	CoM	3.5643	Iba1	PaM	5.2954	0.571122
RMI2	Iba1_CoM	Iba1_PaM	7	10	0.0145	*	0.0436	*	0.999573	Iba1	CoM	3.16174	Iba1	PaM	5.02959	0.669724
TOMM6	Iba1_CoM	Iba1_PaM	7	10	0.0145	*	0.0436	*	0.999573	Iba1	CoM	2.49386	Iba1	PaM	4.62376	0.890684
PRORP	Iba1_CoM	Iba1_PaM	7	10	0.0293	*	0.044	*	0.999573	Iba1	CoM	2.9082	Iba1	PaM	4.3919	0.594716
GRIK2	Iba1_CoM	Iba1_PaM	7	10	0.0422	*	0.0441	*	0.999573	Iba1	CoM	2.96021	Iba1	PaM	4.42436	0.579768
ANKRD11	Iba1_CoM	Iba1_PaM	7	10	0.0147	*	0.0441	*	0.999573	Iba1	CoM	3.22014	Iba1	PaM	4.98115	0.629354
MAGT1	Iba1_CoM	Iba1_PaM	7	10	0.015	*	0.0449	*	0.999573	Iba1	CoM	2.59087	Iba1	PaM	4.64471	0.842153
MS4A14	Iba1_CoM	Iba1_PaM	7	10	0.0303	*	0.0455	*	0.999573	Iba1	CoM	2.72702	Iba1	PaM	4.25705	0.642529
TMC2	Iba1_CoM	Iba1_PaM	7	10	0.0304	*	0.0457	*	0.999573	Iba1	CoM	2.86372	Iba1	PaM	4.6695	0.705376
MRPS33	Iba1_CoM	Iba1_PaM	7	10	0.0153	*	0.0459	*	0.999573	Iba1	CoM	2.83157	Iba1	PaM	5.39796	0.930812
DOP1B	Iba1_CoM	Iba1_PaM	7	10	0.0156	*	0.0467	*	0.999573	Iba1	CoM	2.83157	Iba1	PaM	5.74795	1.02145
NUP85	Iba1_CoM	Iba1_PaM	7	10	0.0157	*	0.047	*	0.999573	Iba1	CoM	3.43514	Iba1	PaM	5.68969	0.727982
KCNQ2	Iba1_CoM	Iba1_PaM	7	10	0.0175	*	0.047	*	0.999573	Iba1	CoM	2.66272	Iba1	PaM	4.71817	0.82533
PDZD11	Iba1_CoM	Iba1_PaM	7	10	0.0158	*	0.0475	*	0.999573	Iba1	CoM	3.27807	Iba1	PaM	4.94139	0.592072
CMC1	Iba1_CoM	Iba1_PaM	7	10	0.0159	*	0.0478	*	0.999573	Iba1	CoM	2.69487	Iba1	PaM	4.97371	0.884106
ACADSB	Iba1_CoM	Iba1_PaM	7	10	0.016	*	0.048	*	0.999573	Iba1	CoM	3.5316	Iba1	PaM	5.90011	0.740421
RFFL	Iba1_CoM	Iba1_PaM	7	10	0.0285	*	0.048	*	0.999573	Iba1	CoM	2.32501	Iba1	PaM	4.33066	0.897351
RNF38	Iba1_CoM	Iba1_PaM	7	10	0.0161	*	0.0483	*	0.999573	Iba1	CoM	2.49386	Iba1	PaM	4.13939	0.731036
SF3B3	Iba1_CoM	Iba1_PaM	7	10	0.0319	*	0.0487	*	0.999573	Iba1	CoM	2.75972	Iba1	PaM	4.09231	0.568393
TNFAIP2	Iba1_CoM	Iba1_PaM	7	10	0.0163	*	0.049	*	0.999573	Iba1	CoM	3.11559	Iba1	PaM	6.07071	0.962359
TRIM64C	Iba1_CoM	Iba1_PaM	7	10	0.0165	*	0.0495	*	0.999573	Iba1	CoM	2.72702	Iba1	PaM	4.84093	0.827958

## Sheet: ST_DEG_Iba1_CoMvPaM_CoMup
DEG Microglia: CoM vs PaM
TargetName	group1	group2	n1	n2	p	p.signif	p.adj	p.adj.signif	p.adj2	Segment1	Anno1	mean1	Segment2	Anno2	mean2	Log2FC
C9orf131	Iba1_CoM	Iba1_PaM	7	10	2.11e-05	****	6.32e-05	****	0.145664	Iba1	CoM	7.1872	Iba1	PaM	2.72147	-1.40104
TBXT	Iba1_CoM	Iba1_PaM	7	10	6.61e-05	****	0.000198	***	0.242223	Iba1	CoM	6.58363	Iba1	PaM	2.41553	-1.44654
CASP2	Iba1_CoM	Iba1_PaM	7	10	0.000104	***	0.000313	***	0.31759	Iba1	CoM	6.61556	Iba1	PaM	3.11874	-1.0849
AICDA	Iba1_CoM	Iba1_PaM	7	10	0.000452	***	0.00136	**	0.802859	Iba1	CoM	6.09144	Iba1	PaM	2.69485	-1.17658
E2F6	Iba1_CoM	Iba1_PaM	7	10	0.000744	***	0.00163	**	0.87948	Iba1	CoM	4.29004	Iba1	PaM	2.18189	-0.975412
ATP5F1D	Iba1_CoM	Iba1_PaM	7	10	0.000662	***	0.00199	**	0.87948	Iba1	CoM	6.58418	Iba1	PaM	2.51055	-1.391
MAP2K5	Iba1_CoM	Iba1_PaM	7	10	0.00287	**	0.00431	**	0.999573	Iba1	CoM	6.46731	Iba1	PaM	3.52861	-0.874067
GIPC3	Iba1_CoM	Iba1_PaM	7	10	0.00145	**	0.00434	**	0.999573	Iba1	CoM	6.11537	Iba1	PaM	2.4538	-1.31742
RPS4Y2	Iba1_CoM	Iba1_PaM	7	10	0.00146	**	0.00437	**	0.999573	Iba1	CoM	6.4486	Iba1	PaM	3.50807	-0.878308
SAMD7	Iba1_CoM	Iba1_PaM	7	10	0.00225	**	0.00462	**	0.999573	Iba1	CoM	5.97345	Iba1	PaM	3.6045	-0.728763
PPP1R9A	Iba1_CoM	Iba1_PaM	7	10	0.00192	**	0.00577	**	0.999573	Iba1	CoM	6.77825	Iba1	PaM	3.88874	-0.801612
FBXL15	Iba1_CoM	Iba1_PaM	7	10	0.00196	**	0.00587	**	0.999573	Iba1	CoM	5.96594	Iba1	PaM	3.11983	-0.935281
ACADS	Iba1_CoM	Iba1_PaM	7	10	0.00209	**	0.00627	**	0.999573	Iba1	CoM	5.14551	Iba1	PaM	2.49365	-1.04505
ZMAT2	Iba1_CoM	Iba1_PaM	7	10	0.00219	**	0.00657	**	0.999573	Iba1	CoM	5.22327	Iba1	PaM	2.93991	-0.829183
GSDME	Iba1_CoM	Iba1_PaM	7	10	0.00336	**	0.00685	**	0.999573	Iba1	CoM	5.64454	Iba1	PaM	3.02423	-0.900288
PECR	Iba1_CoM	Iba1_PaM	7	10	0.00469	**	0.00704	**	0.999573	Iba1	CoM	5.57329	Iba1	PaM	3.6275	-0.619554
DUS3L	Iba1_CoM	Iba1_PaM	7	10	0.00236	**	0.00709	**	0.999573	Iba1	CoM	5.66395	Iba1	PaM	2.46685	-1.19914
SPAG8	Iba1_CoM	Iba1_PaM	7	10	0.00248	**	0.00745	**	0.999573	Iba1	CoM	6.62917	Iba1	PaM	3.03946	-1.12501
GDF1	Iba1_CoM	Iba1_PaM	7	10	0.00268	**	0.00803	**	0.999573	Iba1	CoM	4.41336	Iba1	PaM	2.31972	-0.927928
BLOC1S3	Iba1_CoM	Iba1_PaM	7	10	0.00314	**	0.00941	**	0.999573	Iba1	CoM	5.67146	Iba1	PaM	2.94839	-0.943794
SPATA21	Iba1_CoM	Iba1_PaM	7	10	0.00704	**	0.0106	*	0.999573	Iba1	CoM	4.18426	Iba1	PaM	2.38202	-0.812787
RPSA	Iba1_CoM	Iba1_PaM	7	10	0.004	**	0.012	*	0.999573	Iba1	CoM	5.17066	Iba1	PaM	2.32602	-1.15249
AIDA	Iba1_CoM	Iba1_PaM	7	10	0.00405	**	0.0121	*	0.999573	Iba1	CoM	5.3991	Iba1	PaM	2.39275	-1.17405
PFKFB4	Iba1_CoM	Iba1_PaM	7	10	0.00825	**	0.0124	*	0.999573	Iba1	CoM	5.95413	Iba1	PaM	3.69236	-0.689346
SLC13A5	Iba1_CoM	Iba1_PaM	7	10	0.00418	**	0.0125	*	0.999573	Iba1	CoM	7.47694	Iba1	PaM	4.25469	-0.813394
DEFB105A	Iba1_CoM	Iba1_PaM	7	10	0.00615	**	0.0132	*	0.999573	Iba1	CoM	6.1347	Iba1	PaM	3.223	-0.928587
CDK18	Iba1_CoM	Iba1_PaM	7	10	0.00449	**	0.0135	*	0.999573	Iba1	CoM	5.55564	Iba1	PaM	2.66925	-1.05752
NRIP3	Iba1_CoM	Iba1_PaM	7	10	0.00451	**	0.0135	*	0.999573	Iba1	CoM	6.7675	Iba1	PaM	3.47526	-0.961503
AGL	Iba1_CoM	Iba1_PaM	7	10	0.00784	**	0.0144	*	0.999573	Iba1	CoM	6.22939	Iba1	PaM	2.94137	-1.0826
GPC2	Iba1_CoM	Iba1_PaM	7	10	0.0076	**	0.015	*	0.999573	Iba1	CoM	6.36924	Iba1	PaM	3.45879	-0.880852
CRYGS	Iba1_CoM	Iba1_PaM	7	10	0.0101	*	0.0152	*	0.999573	Iba1	CoM	6.79161	Iba1	PaM	4.12222	-0.720333
CCDC169	Iba1_CoM	Iba1_PaM	7	10	0.00518	**	0.0155	*	0.999573	Iba1	CoM	4.82875	Iba1	PaM	2.554	-0.918894
COX5A	Iba1_CoM	Iba1_PaM	7	10	0.00515	**	0.0155	*	0.999573	Iba1	CoM	6.3497	Iba1	PaM	4.02696	-0.656997
CGA	Iba1_CoM	Iba1_PaM	7	10	0.00526	**	0.0158	*	0.999573	Iba1	CoM	6.54622	Iba1	PaM	3.77728	-0.793314
BANP	Iba1_CoM	Iba1_PaM	7	10	0.00539	**	0.0162	*	0.999573	Iba1	CoM	5.11338	Iba1	PaM	2.51369	-1.02447
MED24	Iba1_CoM	Iba1_PaM	7	10	0.0054	**	0.0162	*	0.999573	Iba1	CoM	6.75896	Iba1	PaM	3.49059	-0.953331
NRBP1	Iba1_CoM	Iba1_PaM	7	10	0.00577	**	0.0173	*	0.999573	Iba1	CoM	4.85279	Iba1	PaM	2.47119	-0.973608
FMO3	Iba1_CoM	Iba1_PaM	7	10	0.0116	*	0.0174	*	0.999573	Iba1	CoM	5.21434	Iba1	PaM	2.72621	-0.935588
ZNF250	Iba1_CoM	Iba1_PaM	7	10	0.00581	**	0.0174	*	0.999573	Iba1	CoM	4.49752	Iba1	PaM	2.38915	-0.912631
KLHDC8A	Iba1_CoM	Iba1_PaM	7	10	0.00583	**	0.0175	*	0.999573	Iba1	CoM	5.3659	Iba1	PaM	3.00796	-0.835036
CRISPLD1	Iba1_CoM	Iba1_PaM	7	10	0.0107	*	0.0183	*	0.999573	Iba1	CoM	7.04989	Iba1	PaM	3.72494	-0.920386
SMURF1	Iba1_CoM	Iba1_PaM	7	10	0.00702	**	0.0185	*	0.999573	Iba1	CoM	5.10694	Iba1	PaM	3.30108	-0.629523
ZSCAN31	Iba1_CoM	Iba1_PaM	7	10	0.00636	**	0.0191	*	0.999573	Iba1	CoM	6.2645	Iba1	PaM	3.76343	-0.735153
IFT52	Iba1_CoM	Iba1_PaM	7	10	0.0128	*	0.0192	*	0.999573	Iba1	CoM	6.17272	Iba1	PaM	3.10423	-0.991673
HVCN1	Iba1_CoM	Iba1_PaM	7	10	0.0135	*	0.0203	*	0.999573	Iba1	CoM	5.49551	Iba1	PaM	3.60694	-0.60748
KRTAP4-7	Iba1_CoM	Iba1_PaM	7	10	0.00679	**	0.0204	*	0.999573	Iba1	CoM	7.06085	Iba1	PaM	3.54971	-0.992138
OR4A16	Iba1_CoM	Iba1_PaM	7	10	0.00682	**	0.0205	*	0.999573	Iba1	CoM	5.6316	Iba1	PaM	2.56298	-1.13572
PLPPR1	Iba1_CoM	Iba1_PaM	7	10	0.00686	**	0.0206	*	0.999573	Iba1	CoM	4.6073	Iba1	PaM	2.34688	-0.973178
CKMT1A	Iba1_CoM	Iba1_PaM	7	10	0.00686	**	0.0206	*	0.999573	Iba1	CoM	5.43018	Iba1	PaM	2.76804	-0.972132
LNX2	Iba1_CoM	Iba1_PaM	7	10	0.00701	**	0.021	*	0.999573	Iba1	CoM	6.37788	Iba1	PaM	3.52833	-0.854093
CCDC3	Iba1_CoM	Iba1_PaM	7	10	0.00765	**	0.0212	*	0.999573	Iba1	CoM	4.97087	Iba1	PaM	2.31655	-1.10152
S1PR2	Iba1_CoM	Iba1_PaM	7	10	0.00754	**	0.0226	*	0.999573	Iba1	CoM	6.31835	Iba1	PaM	3.5769	-0.820837
GP5	Iba1_CoM	Iba1_PaM	7	10	0.00759	**	0.0228	*	0.999573	Iba1	CoM	5.82099	Iba1	PaM	3.34505	-0.799235
OXCT1	Iba1_CoM	Iba1_PaM	7	10	0.0078	**	0.0234	*	0.999573	Iba1	CoM	5.47619	Iba1	PaM	2.87278	-0.930725
OXSR1	Iba1_CoM	Iba1_PaM	7	10	0.00781	**	0.0234	*	0.999573	Iba1	CoM	6.17686	Iba1	PaM	3.97398	-0.636289
FABP6	Iba1_CoM	Iba1_PaM	7	10	0.00828	**	0.0248	*	0.999573	Iba1	CoM	6.77928	Iba1	PaM	3.9099	-0.794003
SLC6A6	Iba1_CoM	Iba1_PaM	7	10	0.0168	*	0.0252	*	0.999573	Iba1	CoM	4.1971	Iba1	PaM	2.50463	-0.744794
C16orf54	Iba1_CoM	Iba1_PaM	7	10	0.00844	**	0.0253	*	0.999573	Iba1	CoM	3.61339	Iba1	PaM	1.68717	-1.09874
RNF215	Iba1_CoM	Iba1_PaM	7	10	0.00858	**	0.0257	*	0.999573	Iba1	CoM	6.31998	Iba1	PaM	3.21778	-0.973855
DHRS2	Iba1_CoM	Iba1_PaM	7	10	0.00892	**	0.0268	*	0.999573	Iba1	CoM	5.71639	Iba1	PaM	3.07118	-0.896313
SMIM28	Iba1_CoM	Iba1_PaM	7	10	0.00897	**	0.0269	*	0.999573	Iba1	CoM	5.61883	Iba1	PaM	2.86912	-0.969662
RCHY1	Iba1_CoM	Iba1_PaM	7	10	0.00931	**	0.0279	*	0.999573	Iba1	CoM	9.08643	Iba1	PaM	4.04135	-1.16888
COL7A1	Iba1_CoM	Iba1_PaM	7	10	0.0093	**	0.0279	*	0.999573	Iba1	CoM	4.64465	Iba1	PaM	2.21083	-1.07098
ADD2	Iba1_CoM	Iba1_PaM	7	10	0.00947	**	0.0284	*	0.999573	Iba1	CoM	5.24825	Iba1	PaM	2.9155	-0.848096
PAGE2	Iba1_CoM	Iba1_PaM	7	10	0.0095	**	0.0285	*	0.999573	Iba1	CoM	5.20608	Iba1	PaM	2.15689	-1.27124
SSBP1	Iba1_CoM	Iba1_PaM	7	10	0.00963	**	0.0289	*	0.999573	Iba1	CoM	4.58221	Iba1	PaM	2.56956	-0.834522
ETNPPL	Iba1_CoM	Iba1_PaM	7	10	0.00997	**	0.0299	*	0.999573	Iba1	CoM	6.22661	Iba1	PaM	3.40702	-0.869936
VPS13B	Iba1_CoM	Iba1_PaM	7	10	0.0203	*	0.0305	*	0.999573	Iba1	CoM	5.92435	Iba1	PaM	3.04555	-0.959951
CDK10	Iba1_CoM	Iba1_PaM	7	10	0.0154	*	0.0312	*	0.999573	Iba1	CoM	6.59766	Iba1	PaM	3.33317	-0.985061
CACNA1F	Iba1_CoM	Iba1_PaM	7	10	0.0104	*	0.0312	*	0.999573	Iba1	CoM	4.48408	Iba1	PaM	2.58495	-0.794672
APOL4	Iba1_CoM	Iba1_PaM	7	10	0.0104	*	0.0312	*	0.999573	Iba1	CoM	5.45696	Iba1	PaM	3.44409	-0.663976
ZNF207	Iba1_CoM	Iba1_PaM	7	10	0.0105	*	0.0315	*	0.999573	Iba1	CoM	5.24149	Iba1	PaM	2.46397	-1.08899
MGMT	Iba1_CoM	Iba1_PaM	7	10	0.0106	*	0.0318	*	0.999573	Iba1	CoM	5.55398	Iba1	PaM	3.25689	-0.770027
FBXW8	Iba1_CoM	Iba1_PaM	7	10	0.0107	*	0.032	*	0.999573	Iba1	CoM	4.50503	Iba1	PaM	2.52902	-0.832958
U2AF2	Iba1_CoM	Iba1_PaM	7	10	0.0107	*	0.0321	*	0.999573	Iba1	CoM	5.76201	Iba1	PaM	3.34024	-0.78662
PTF1A	Iba1_CoM	Iba1_PaM	7	10	0.0108	*	0.0325	*	0.999573	Iba1	CoM	5.32027	Iba1	PaM	3.07094	-0.79282
BEST2	Iba1_CoM	Iba1_PaM	7	10	0.0156	*	0.0326	*	0.999573	Iba1	CoM	6.10715	Iba1	PaM	3.42103	-0.836069
FAM189A2	Iba1_CoM	Iba1_PaM	7	10	0.0109	*	0.0328	*	0.999573	Iba1	CoM	5.35174	Iba1	PaM	2.70373	-0.985055
EEA1	Iba1_CoM	Iba1_PaM	7	10	0.0111	*	0.0332	*	0.999573	Iba1	CoM	4.43321	Iba1	PaM	2.60139	-0.769073
EIF2B1	Iba1_CoM	Iba1_PaM	7	10	0.0169	*	0.0333	*	0.999573	Iba1	CoM	4.79313	Iba1	PaM	2.68357	-0.836815
ZNF615	Iba1_CoM	Iba1_PaM	7	10	0.0225	*	0.0338	*	0.999573	Iba1	CoM	4.04862	Iba1	PaM	2.58238	-0.648728
UBE3B	Iba1_CoM	Iba1_PaM	7	10	0.0114	*	0.0341	*	0.999573	Iba1	CoM	5.0608	Iba1	PaM	2.97426	-0.766833
PRRG1	Iba1_CoM	Iba1_PaM	7	10	0.0117	*	0.035	*	0.999573	Iba1	CoM	6.28205	Iba1	PaM	3.09204	-1.02268
IZUMO2	Iba1_CoM	Iba1_PaM	7	10	0.012	*	0.0359	*	0.999573	Iba1	CoM	4.49107	Iba1	PaM	2.71931	-0.723819
IPMK	Iba1_CoM	Iba1_PaM	7	10	0.0242	*	0.0363	*	0.999573	Iba1	CoM	4.79553	Iba1	PaM	2.72344	-0.816262
PGM5	Iba1_CoM	Iba1_PaM	7	10	0.0123	*	0.0368	*	0.999573	Iba1	CoM	5.96024	Iba1	PaM	2.19789	-1.43925
ITPRIPL2	Iba1_CoM	Iba1_PaM	7	10	0.0127	*	0.0382	*	0.999573	Iba1	CoM	5.25712	Iba1	PaM	2.98587	-0.816119
TBC1D23	Iba1_CoM	Iba1_PaM	7	10	0.0128	*	0.0385	*	0.999573	Iba1	CoM	4.74296	Iba1	PaM	2.52853	-0.907489
HOXA7	Iba1_CoM	Iba1_PaM	7	10	0.0132	*	0.0395	*	0.999573	Iba1	CoM	4.91106	Iba1	PaM	2.92471	-0.747743
PDCD11	Iba1_CoM	Iba1_PaM	7	10	0.0264	*	0.0396	*	0.999573	Iba1	CoM	4.69854	Iba1	PaM	2.87768	-0.707307
MBLAC1	Iba1_CoM	Iba1_PaM	7	10	0.0134	*	0.0403	*	0.999573	Iba1	CoM	6.31723	Iba1	PaM	3.41411	-0.88778
REM2	Iba1_CoM	Iba1_PaM	7	10	0.0135	*	0.0404	*	0.999573	Iba1	CoM	5.6773	Iba1	PaM	3.53458	-0.683665
VAC14	Iba1_CoM	Iba1_PaM	7	10	0.0139	*	0.0417	*	0.999573	Iba1	CoM	5.31918	Iba1	PaM	2.73444	-0.959958
RANGAP1	Iba1_CoM	Iba1_PaM	7	10	0.0278	*	0.0417	*	0.999573	Iba1	CoM	5.64683	Iba1	PaM	3.25425	-0.795116
VN1R4	Iba1_CoM	Iba1_PaM	7	10	0.028	*	0.042	*	0.999573	Iba1	CoM	6.267	Iba1	PaM	3.83076	-0.710143
HK1	Iba1_CoM	Iba1_PaM	7	10	0.014	*	0.0421	*	0.999573	Iba1	CoM	6.74088	Iba1	PaM	3.17517	-1.0861
PSMB10	Iba1_CoM	Iba1_PaM	7	10	0.0142	*	0.0426	*	0.999573	Iba1	CoM	4.50738	Iba1	PaM	2.37955	-0.921602
OR2T6	Iba1_CoM	Iba1_PaM	7	10	0.0143	*	0.0428	*	0.999573	Iba1	CoM	4.69853	Iba1	PaM	2.55637	-0.878114
KLHDC8B	Iba1_CoM	Iba1_PaM	7	10	0.0143	*	0.0429	*	0.999573	Iba1	CoM	6.76862	Iba1	PaM	3.31143	-1.03141
LRRIQ3	Iba1_CoM	Iba1_PaM	7	10	0.0245	*	0.043	*	0.999573	Iba1	CoM	6.7536	Iba1	PaM	4.26717	-0.662377
BMI1	Iba1_CoM	Iba1_PaM	7	10	0.0145	*	0.0435	*	0.999573	Iba1	CoM	4.74166	Iba1	PaM	2.30875	-1.03828
GPX8	Iba1_CoM	Iba1_PaM	7	10	0.029	*	0.0435	*	0.999573	Iba1	CoM	3.83016	Iba1	PaM	2.32123	-0.722513
MMP19	Iba1_CoM	Iba1_PaM	7	10	0.0146	*	0.0439	*	0.999573	Iba1	CoM	6.75232	Iba1	PaM	4.21632	-0.679399
MYT1L	Iba1_CoM	Iba1_PaM	7	10	0.0298	*	0.0448	*	0.999573	Iba1	CoM	5.44998	Iba1	PaM	3.51903	-0.631073
SAMD4A	Iba1_CoM	Iba1_PaM	7	10	0.0171	*	0.0457	*	0.999573	Iba1	CoM	8.81452	Iba1	PaM	5.7417	-0.618405
AFP	Iba1_CoM	Iba1_PaM	7	10	0.0156	*	0.0467	*	0.999573	Iba1	CoM	4.71724	Iba1	PaM	2.79592	-0.754621
MSL1	Iba1_CoM	Iba1_PaM	7	10	0.0159	*	0.0478	*	0.999573	Iba1	CoM	6.42175	Iba1	PaM	3.70538	-0.793346
ACP5	Iba1_CoM	Iba1_PaM	7	10	0.0323	*	0.0485	*	0.999573	Iba1	CoM	5.35104	Iba1	PaM	3.0688	-0.802143
ZNF804A	Iba1_CoM	Iba1_PaM	7	10	0.0327	*	0.0491	*	0.999573	Iba1	CoM	4.89361	Iba1	PaM	3.24478	-0.592777
ZNF502	Iba1_CoM	Iba1_PaM	7	10	0.0164	*	0.0492	*	0.999573	Iba1	CoM	5.06891	Iba1	PaM	2.75031	-0.882083

## Sheet: ST_DEG_GFAP_CoMvPaM_PaMup
DEG Astrocytes: CoM vs PaM
TargetName	group1	group2	n1	n2	p	p.signif	p.adj	p.adj.signif	p.adj2	Segment1	Anno1	mean1	Segment2	Anno2	mean2	Log2FC
GOLGA8F	GFAP_CoM	GFAP_PaM	7	10	5.56e-05	****	5.56e-05	****	0.411134	GFAP	CoM	4.63188	GFAP	PaM	8.89151	0.94083
PCSK9	GFAP_CoM	GFAP_PaM	7	10	0.000884	***	0.000884	***	0.763694	GFAP	CoM	4.65242	GFAP	PaM	7.93274	0.769837
HOXD13	GFAP_CoM	GFAP_PaM	7	10	0.000981	***	0.000981	***	0.763694	GFAP	CoM	4.49009	GFAP	PaM	7.22064	0.685383
PIWIL1	GFAP_CoM	GFAP_PaM	7	10	0.00107	**	0.00107	**	0.763694	GFAP	CoM	7.08851	GFAP	PaM	12.2909	0.794034
PIK3C3	GFAP_CoM	GFAP_PaM	7	10	0.00126	**	0.00126	**	0.763694	GFAP	CoM	4.91247	GFAP	PaM	8.3156	0.759371
FAM71E2	GFAP_CoM	GFAP_PaM	7	10	0.00133	**	0.00133	**	0.763694	GFAP	CoM	4.5531	GFAP	PaM	7.79342	0.775407
FLG2	GFAP_CoM	GFAP_PaM	7	10	0.00137	**	0.00137	**	0.763694	GFAP	CoM	4.99313	GFAP	PaM	9.53849	0.933815
GBA2	GFAP_CoM	GFAP_PaM	7	10	0.00142	**	0.00142	**	0.763694	GFAP	CoM	4.17711	GFAP	PaM	10.0823	1.27124
TSKS	GFAP_CoM	GFAP_PaM	7	10	0.00166	**	0.00166	**	0.763694	GFAP	CoM	5.72333	GFAP	PaM	8.69514	0.603353
SLC10A5	GFAP_CoM	GFAP_PaM	7	10	0.00169	**	0.00169	**	0.763694	GFAP	CoM	4.36255	GFAP	PaM	7.3717	0.756825
ACE	GFAP_CoM	GFAP_PaM	7	10	0.0017	**	0.0017	**	0.763694	GFAP	CoM	3.45046	GFAP	PaM	7.44623	1.10972
FBXO10	GFAP_CoM	GFAP_PaM	7	10	0.00171	**	0.00171	**	0.763694	GFAP	CoM	4.24668	GFAP	PaM	7.67448	0.853734
ARHGAP29	GFAP_CoM	GFAP_PaM	7	10	0.00175	**	0.00175	**	0.763694	GFAP	CoM	3.88626	GFAP	PaM	7.32096	0.913651
CES1	GFAP_CoM	GFAP_PaM	7	10	0.00189	**	0.00189	**	0.763694	GFAP	CoM	5.00077	GFAP	PaM	8.24973	0.722198
TMEM273	GFAP_CoM	GFAP_PaM	7	10	0.0019	**	0.0019	**	0.763694	GFAP	CoM	8.29049	GFAP	PaM	14.7576	0.831929
GALNT7	GFAP_CoM	GFAP_PaM	7	10	0.00193	**	0.00193	**	0.763694	GFAP	CoM	3.2978	GFAP	PaM	6.74016	1.03128
FTCDNL1	GFAP_CoM	GFAP_PaM	7	10	0.00235	**	0.00235	**	0.763694	GFAP	CoM	3.3998	GFAP	PaM	6.75497	0.9905
SLC10A3	GFAP_CoM	GFAP_PaM	7	10	0.00278	**	0.00278	**	0.763694	GFAP	CoM	4.15654	GFAP	PaM	8.47513	1.02785
C18orf54	GFAP_CoM	GFAP_PaM	7	10	0.00294	**	0.00294	**	0.763694	GFAP	CoM	7.06147	GFAP	PaM	12.0517	0.771199
LGALS2	GFAP_CoM	GFAP_PaM	7	10	0.00343	**	0.00343	**	0.763694	GFAP	CoM	3.57665	GFAP	PaM	6.51228	0.864555
DENR	GFAP_CoM	GFAP_PaM	7	10	0.00363	**	0.00363	**	0.763694	GFAP	CoM	4.39916	GFAP	PaM	7.44222	0.758503
TMEM270	GFAP_CoM	GFAP_PaM	7	10	0.00369	**	0.00369	**	0.763694	GFAP	CoM	3.99458	GFAP	PaM	7.2461	0.859159
TOP3B	GFAP_CoM	GFAP_PaM	7	10	0.00431	**	0.00431	**	0.763694	GFAP	CoM	3.79262	GFAP	PaM	6.99377	0.882874
LIX1L	GFAP_CoM	GFAP_PaM	7	10	0.00466	**	0.00466	**	0.763694	GFAP	CoM	5.36631	GFAP	PaM	8.47405	0.659122
FCER1G	GFAP_CoM	GFAP_PaM	7	10	0.00472	**	0.00472	**	0.763694	GFAP	CoM	5.09498	GFAP	PaM	8.12164	0.672695
CDH3	GFAP_CoM	GFAP_PaM	7	10	0.00486	**	0.00486	**	0.763694	GFAP	CoM	3.57766	GFAP	PaM	6.73948	0.913619
MYOF	GFAP_CoM	GFAP_PaM	7	10	0.00488	**	0.00488	**	0.763694	GFAP	CoM	5.26618	GFAP	PaM	8.59355	0.706497
NPR2	GFAP_CoM	GFAP_PaM	7	10	0.00497	**	0.00497	**	0.763694	GFAP	CoM	5.00353	GFAP	PaM	8.6461	0.789104
HS3ST1	GFAP_CoM	GFAP_PaM	7	10	0.0051	**	0.0051	**	0.763694	GFAP	CoM	4.82388	GFAP	PaM	8.04973	0.738745
CCR9	GFAP_CoM	GFAP_PaM	7	10	0.00523	**	0.00523	**	0.763694	GFAP	CoM	4.47309	GFAP	PaM	8.1783	0.870527
ATXN3L	GFAP_CoM	GFAP_PaM	7	10	0.0053	**	0.0053	**	0.763694	GFAP	CoM	4.37321	GFAP	PaM	7.89488	0.852223
OSBPL10	GFAP_CoM	GFAP_PaM	7	10	0.00532	**	0.00532	**	0.763694	GFAP	CoM	3.31816	GFAP	PaM	6.93993	1.06454
MGMT	GFAP_CoM	GFAP_PaM	7	10	0.00535	**	0.00535	**	0.763694	GFAP	CoM	5.27908	GFAP	PaM	7.9223	0.585634
TMTC1	GFAP_CoM	GFAP_PaM	7	10	0.00543	**	0.00543	**	0.763694	GFAP	CoM	4.67758	GFAP	PaM	8.22629	0.81448
KCNN1	GFAP_CoM	GFAP_PaM	7	10	0.00544	**	0.00544	**	0.763694	GFAP	CoM	3.69165	GFAP	PaM	6.4557	0.806307
UBE2D2	GFAP_CoM	GFAP_PaM	7	10	0.00563	**	0.00563	**	0.763694	GFAP	CoM	4.03042	GFAP	PaM	7.9417	0.978517
ZNF547	GFAP_CoM	GFAP_PaM	7	10	0.00574	**	0.00574	**	0.763694	GFAP	CoM	3.34456	GFAP	PaM	6.31865	0.917799
EXOG	GFAP_CoM	GFAP_PaM	7	10	0.00625	**	0.00625	**	0.763694	GFAP	CoM	5.14495	GFAP	PaM	8.72651	0.762247
DEFB124	GFAP_CoM	GFAP_PaM	7	10	0.00629	**	0.00629	**	0.763694	GFAP	CoM	5.76983	GFAP	PaM	10.1529	0.815292
DOCK10	GFAP_CoM	GFAP_PaM	7	10	0.00664	**	0.00664	**	0.763746	GFAP	CoM	5.35857	GFAP	PaM	8.43668	0.654828
FLAD1	GFAP_CoM	GFAP_PaM	7	10	0.00666	**	0.00666	**	0.763746	GFAP	CoM	4.31898	GFAP	PaM	7.45735	0.787971
ANK2	GFAP_CoM	GFAP_PaM	7	10	0.00671	**	0.00671	**	0.763746	GFAP	CoM	5.38514	GFAP	PaM	8.82832	0.713155
ASGR1	GFAP_CoM	GFAP_PaM	7	10	0.00697	**	0.00697	**	0.763746	GFAP	CoM	3.86694	GFAP	PaM	7.58621	0.972186
ITM2C	GFAP_CoM	GFAP_PaM	7	10	0.00708	**	0.00708	**	0.763746	GFAP	CoM	4.29437	GFAP	PaM	6.89652	0.683422
BOK	GFAP_CoM	GFAP_PaM	7	10	0.00713	**	0.00713	**	0.763746	GFAP	CoM	3.47688	GFAP	PaM	6.68442	0.943008
DNMT3B	GFAP_CoM	GFAP_PaM	7	10	0.00723	**	0.00723	**	0.763746	GFAP	CoM	3.82204	GFAP	PaM	7.33196	0.939857
CDK6	GFAP_CoM	GFAP_PaM	7	10	0.00731	**	0.00731	**	0.76672	GFAP	CoM	4.59169	GFAP	PaM	7.45914	0.699983
FBXO31	GFAP_CoM	GFAP_PaM	7	10	0.00823	**	0.00823	**	0.80759	GFAP	CoM	5.10274	GFAP	PaM	8.30919	0.703435
BTG4	GFAP_CoM	GFAP_PaM	7	10	0.00857	**	0.00857	**	0.80759	GFAP	CoM	4.50992	GFAP	PaM	8.07528	0.840411
BRME1	GFAP_CoM	GFAP_PaM	7	10	0.00881	**	0.00881	**	0.80759	GFAP	CoM	7.87292	GFAP	PaM	10.3337	0.392383
ROCK1	GFAP_CoM	GFAP_PaM	7	10	0.00907	**	0.00907	**	0.80759	GFAP	CoM	5.02525	GFAP	PaM	7.82902	0.639636
COPS8	GFAP_CoM	GFAP_PaM	7	10	0.00913	**	0.00913	**	0.80759	GFAP	CoM	4.70339	GFAP	PaM	7.44721	0.662999
FGF17	GFAP_CoM	GFAP_PaM	7	10	0.00919	**	0.00919	**	0.80759	GFAP	CoM	4.32304	GFAP	PaM	10.5164	1.28252
SLC2A8	GFAP_CoM	GFAP_PaM	7	10	0.00944	**	0.00944	**	0.80759	GFAP	CoM	3.82065	GFAP	PaM	6.51826	0.770666
GAPVD1	GFAP_CoM	GFAP_PaM	7	10	0.00949	**	0.00949	**	0.80759	GFAP	CoM	2.48696	GFAP	PaM	5.72258	1.20228
CCDC82	GFAP_CoM	GFAP_PaM	7	10	0.00962	**	0.00962	**	0.80759	GFAP	CoM	4.38224	GFAP	PaM	6.8018	0.634249
FAM126B	GFAP_CoM	GFAP_PaM	7	10	0.00975	**	0.00975	**	0.80759	GFAP	CoM	3.58526	GFAP	PaM	6.89017	0.942461
GRAMD1C	GFAP_CoM	GFAP_PaM	7	10	0.0101	*	0.0101	*	0.80759	GFAP	CoM	3.98621	GFAP	PaM	6.73395	0.756435
LCN6	GFAP_CoM	GFAP_PaM	7	10	0.0103	*	0.0103	*	0.80759	GFAP	CoM	3.9604	GFAP	PaM	7.07871	0.83784
FGF7	GFAP_CoM	GFAP_PaM	7	10	0.0105	*	0.0105	*	0.80759	GFAP	CoM	3.06521	GFAP	PaM	6.47743	1.07943
GAREM1	GFAP_CoM	GFAP_PaM	7	10	0.011	*	0.011	*	0.80759	GFAP	CoM	4.44631	GFAP	PaM	8.0746	0.860783
IQGAP1	GFAP_CoM	GFAP_PaM	7	10	0.0111	*	0.0111	*	0.80759	GFAP	CoM	3.97568	GFAP	PaM	5.96591	0.585541
EMILIN1	GFAP_CoM	GFAP_PaM	7	10	0.0117	*	0.0117	*	0.80759	GFAP	CoM	6.11609	GFAP	PaM	9.33967	0.610761
RD3L	GFAP_CoM	GFAP_PaM	7	10	0.012	*	0.012	*	0.80759	GFAP	CoM	2.70735	GFAP	PaM	6.04996	1.16004
WRAP53	GFAP_CoM	GFAP_PaM	7	10	0.0121	*	0.0121	*	0.80759	GFAP	CoM	3.31412	GFAP	PaM	6.29272	0.925056
GDF15	GFAP_CoM	GFAP_PaM	7	10	0.0122	*	0.0122	*	0.80759	GFAP	CoM	3.46771	GFAP	PaM	6.82477	0.976795
RHBDD1	GFAP_CoM	GFAP_PaM	7	10	0.0124	*	0.0124	*	0.80759	GFAP	CoM	4.36501	GFAP	PaM	7.20759	0.723532
IFITM2	GFAP_CoM	GFAP_PaM	7	10	0.0125	*	0.0125	*	0.80759	GFAP	CoM	10.5872	GFAP	PaM	14.8075	0.484014
SLC18B1	GFAP_CoM	GFAP_PaM	7	10	0.0127	*	0.0127	*	0.80759	GFAP	CoM	5.35676	GFAP	PaM	8.64145	0.689912
MRGPRX3	GFAP_CoM	GFAP_PaM	7	10	0.0129	*	0.0129	*	0.80759	GFAP	CoM	5.68591	GFAP	PaM	8.91123	0.648234
RNF32	GFAP_CoM	GFAP_PaM	7	10	0.0129	*	0.0129	*	0.80759	GFAP	CoM	3.53873	GFAP	PaM	6.21628	0.812819
REXO2	GFAP_CoM	GFAP_PaM	7	10	0.013	*	0.013	*	0.80759	GFAP	CoM	4.18868	GFAP	PaM	6.70891	0.679582
ABHD16B	GFAP_CoM	GFAP_PaM	7	10	0.0139	*	0.0139	*	0.80759	GFAP	CoM	4.37033	GFAP	PaM	6.85175	0.648731
EBPL	GFAP_CoM	GFAP_PaM	7	10	0.014	*	0.014	*	0.80759	GFAP	CoM	4.03087	GFAP	PaM	6.50818	0.691163
PKIB	GFAP_CoM	GFAP_PaM	7	10	0.0141	*	0.0141	*	0.80759	GFAP	CoM	3.86566	GFAP	PaM	7.0679	0.870567
PFKFB2	GFAP_CoM	GFAP_PaM	7	10	0.0144	*	0.0144	*	0.80759	GFAP	CoM	3.97112	GFAP	PaM	7.39906	0.897794
UBQLN1	GFAP_CoM	GFAP_PaM	7	10	0.0145	*	0.0145	*	0.80759	GFAP	CoM	4.18995	GFAP	PaM	6.53654	0.641594
PPP3CC	GFAP_CoM	GFAP_PaM	7	10	0.0147	*	0.0147	*	0.80759	GFAP	CoM	5.09852	GFAP	PaM	7.46795	0.550634
OR10Q1	GFAP_CoM	GFAP_PaM	7	10	0.0151	*	0.0151	*	0.80759	GFAP	CoM	4.29781	GFAP	PaM	7.10532	0.7253
HBEGF	GFAP_CoM	GFAP_PaM	7	10	0.0153	*	0.0153	*	0.80759	GFAP	CoM	5.71962	GFAP	PaM	7.87372	0.461126
KRT28	GFAP_CoM	GFAP_PaM	7	10	0.0153	*	0.0153	*	0.80759	GFAP	CoM	11.6363	GFAP	PaM	19.4212	0.738993
TMEM50A	GFAP_CoM	GFAP_PaM	7	10	0.0153	*	0.0153	*	0.80759	GFAP	CoM	3.34212	GFAP	PaM	6.28979	0.91225
TOR4A	GFAP_CoM	GFAP_PaM	7	10	0.0154	*	0.0154	*	0.80759	GFAP	CoM	3.72144	GFAP	PaM	6.21903	0.740829
EIF3D	GFAP_CoM	GFAP_PaM	7	10	0.0157	*	0.0157	*	0.80759	GFAP	CoM	3.80032	GFAP	PaM	6.88241	0.856794
OR51J1	GFAP_CoM	GFAP_PaM	7	10	0.016	*	0.016	*	0.80759	GFAP	CoM	2.73635	GFAP	PaM	6.46258	1.23986
CIBAR2	GFAP_CoM	GFAP_PaM	7	10	0.0162	*	0.0162	*	0.80759	GFAP	CoM	4.12602	GFAP	PaM	7.55178	0.872067
FZR1	GFAP_CoM	GFAP_PaM	7	10	0.0165	*	0.0165	*	0.80759	GFAP	CoM	3.6203	GFAP	PaM	6.40868	0.823917
PHF19	GFAP_CoM	GFAP_PaM	7	10	0.0167	*	0.0167	*	0.80759	GFAP	CoM	4.22618	GFAP	PaM	7.00385	0.728796
SLC7A13	GFAP_CoM	GFAP_PaM	7	10	0.0168	*	0.0168	*	0.80759	GFAP	CoM	4.21646	GFAP	PaM	7.32052	0.795915
FIBP	GFAP_CoM	GFAP_PaM	7	10	0.0169	*	0.0169	*	0.80759	GFAP	CoM	4.73902	GFAP	PaM	8.00917	0.757064
PPAT	GFAP_CoM	GFAP_PaM	7	10	0.0171	*	0.0171	*	0.80759	GFAP	CoM	5.04775	GFAP	PaM	7.5644	0.583586
SPTA1	GFAP_CoM	GFAP_PaM	7	10	0.0171	*	0.0171	*	0.80759	GFAP	CoM	3.90217	GFAP	PaM	7.38717	0.920747
MED4	GFAP_CoM	GFAP_PaM	7	10	0.0176	*	0.0176	*	0.80759	GFAP	CoM	4.8796	GFAP	PaM	7.24738	0.570697
TBX15	GFAP_CoM	GFAP_PaM	7	10	0.0178	*	0.0178	*	0.80759	GFAP	CoM	2.79554	GFAP	PaM	7.0317	1.33075
BCL9	GFAP_CoM	GFAP_PaM	7	10	0.018	*	0.018	*	0.80759	GFAP	CoM	5.4431	GFAP	PaM	8.89588	0.708708
IL26	GFAP_CoM	GFAP_PaM	7	10	0.018	*	0.018	*	0.80759	GFAP	CoM	3.94125	GFAP	PaM	6.92911	0.814015
PNKD	GFAP_CoM	GFAP_PaM	7	10	0.0181	*	0.0181	*	0.80759	GFAP	CoM	3.9629	GFAP	PaM	6.72199	0.762334
LMLN	GFAP_CoM	GFAP_PaM	7	10	0.0184	*	0.0184	*	0.80759	GFAP	CoM	4.82392	GFAP	PaM	7.56352	0.648851
BRPF3	GFAP_CoM	GFAP_PaM	7	10	0.0185	*	0.0185	*	0.80759	GFAP	CoM	5.08832	GFAP	PaM	7.51184	0.561977
LRRC75A	GFAP_CoM	GFAP_PaM	7	10	0.0185	*	0.0185	*	0.80759	GFAP	CoM	4.68191	GFAP	PaM	6.96948	0.573953
GLRA3	GFAP_CoM	GFAP_PaM	7	10	0.0186	*	0.0186	*	0.80759	GFAP	CoM	3.86431	GFAP	PaM	7.29707	0.917106
OR13A1	GFAP_CoM	GFAP_PaM	7	10	0.0186	*	0.0186	*	0.80759	GFAP	CoM	4.97454	GFAP	PaM	7.56353	0.604496
NIPAL3	GFAP_CoM	GFAP_PaM	7	10	0.0195	*	0.0195	*	0.80759	GFAP	CoM	3.82584	GFAP	PaM	6.09899	0.672795
GPR17	GFAP_CoM	GFAP_PaM	7	10	0.0202	*	0.0202	*	0.80759	GFAP	CoM	3.89656	GFAP	PaM	7.02833	0.850983
BRCA2	GFAP_CoM	GFAP_PaM	7	10	0.0204	*	0.0204	*	0.80759	GFAP	CoM	5.89208	GFAP	PaM	8.16192	0.470132
NPSR1	GFAP_CoM	GFAP_PaM	7	10	0.0209	*	0.0209	*	0.80759	GFAP	CoM	3.94968	GFAP	PaM	6.58256	0.736911
TTC31	GFAP_CoM	GFAP_PaM	7	10	0.0212	*	0.0212	*	0.80759	GFAP	CoM	5.98637	GFAP	PaM	8.27375	0.46686
REP15	GFAP_CoM	GFAP_PaM	7	10	0.0214	*	0.0214	*	0.80759	GFAP	CoM	5.12598	GFAP	PaM	7.97681	0.637984
KIAA0895	GFAP_CoM	GFAP_PaM	7	10	0.0217	*	0.0217	*	0.80759	GFAP	CoM	3.42092	GFAP	PaM	5.57291	0.704048
P3H4	GFAP_CoM	GFAP_PaM	7	10	0.0217	*	0.0217	*	0.80759	GFAP	CoM	3.67372	GFAP	PaM	6.14243	0.741568
GPR135	GFAP_CoM	GFAP_PaM	7	10	0.0219	*	0.0219	*	0.80759	GFAP	CoM	5.31104	GFAP	PaM	8.55474	0.687729
MASP1	GFAP_CoM	GFAP_PaM	7	10	0.0223	*	0.0223	*	0.80759	GFAP	CoM	3.23863	GFAP	PaM	6.92887	1.09724
INO80C	GFAP_CoM	GFAP_PaM	7	10	0.0227	*	0.0227	*	0.80759	GFAP	CoM	3.99081	GFAP	PaM	6.3178	0.662742
GRAMD4	GFAP_CoM	GFAP_PaM	7	10	0.0229	*	0.0229	*	0.80759	GFAP	CoM	2.86454	GFAP	PaM	5.8183	1.0223
KRTAP1-1	GFAP_CoM	GFAP_PaM	7	10	0.0231	*	0.0231	*	0.80759	GFAP	CoM	5.22562	GFAP	PaM	8.20368	0.650669
DCSTAMP	GFAP_CoM	GFAP_PaM	7	10	0.0234	*	0.0234	*	0.80759	GFAP	CoM	4.87864	GFAP	PaM	8.70725	0.835737
PPP6C	GFAP_CoM	GFAP_PaM	7	10	0.0235	*	0.0235	*	0.80759	GFAP	CoM	5.37119	GFAP	PaM	8.30181	0.628183
GJA1	GFAP_CoM	GFAP_PaM	7	10	0.0239	*	0.0239	*	0.80759	GFAP	CoM	4.39664	GFAP	PaM	7.29534	0.730574
PRR15L	GFAP_CoM	GFAP_PaM	7	10	0.024	*	0.024	*	0.80759	GFAP	CoM	4.02886	GFAP	PaM	6.53255	0.697273
CHODL	GFAP_CoM	GFAP_PaM	7	10	0.0243	*	0.0243	*	0.80759	GFAP	CoM	4.36586	GFAP	PaM	7.53606	0.787545
SLC12A6	GFAP_CoM	GFAP_PaM	7	10	0.0243	*	0.0243	*	0.80759	GFAP	CoM	3.99368	GFAP	PaM	7.33309	0.876701
CRYL1	GFAP_CoM	GFAP_PaM	7	10	0.0246	*	0.0246	*	0.80759	GFAP	CoM	4.78976	GFAP	PaM	7.60036	0.666114
ZFP36	GFAP_CoM	GFAP_PaM	7	10	0.0247	*	0.0247	*	0.80759	GFAP	CoM	6.46303	GFAP	PaM	9.40553	0.541297
ARMH3	GFAP_CoM	GFAP_PaM	7	10	0.0248	*	0.0248	*	0.80759	GFAP	CoM	4.69714	GFAP	PaM	6.9774	0.570909
CLEC12B	GFAP_CoM	GFAP_PaM	7	10	0.0249	*	0.0249	*	0.80759	GFAP	CoM	4.48067	GFAP	PaM	6.89939	0.622753
ITGB8	GFAP_CoM	GFAP_PaM	7	10	0.025	*	0.025	*	0.80759	GFAP	CoM	4.72622	GFAP	PaM	7.5693	0.679474
ZNF678	GFAP_CoM	GFAP_PaM	7	10	0.0255	*	0.0255	*	0.80759	GFAP	CoM	5.60619	GFAP	PaM	7.90049	0.494921
INSL4	GFAP_CoM	GFAP_PaM	7	10	0.0256	*	0.0256	*	0.80759	GFAP	CoM	4.80164	GFAP	PaM	7.7356	0.687987
MLYCD	GFAP_CoM	GFAP_PaM	7	10	0.0256	*	0.0256	*	0.80759	GFAP	CoM	4.95858	GFAP	PaM	7.02282	0.502123
VEPH1	GFAP_CoM	GFAP_PaM	7	10	0.0256	*	0.0256	*	0.80759	GFAP	CoM	5.8888	GFAP	PaM	8.82026	0.582848
ZNF350	GFAP_CoM	GFAP_PaM	7	10	0.0256	*	0.0256	*	0.80759	GFAP	CoM	5.48317	GFAP	PaM	7.62961	0.476599
DDX42	GFAP_CoM	GFAP_PaM	7	10	0.0262	*	0.0262	*	0.80759	GFAP	CoM	3.44881	GFAP	PaM	6.02152	0.804031
AGK	GFAP_CoM	GFAP_PaM	7	10	0.0265	*	0.0265	*	0.80759	GFAP	CoM	6.75189	GFAP	PaM	9.29581	0.461289
C12orf57	GFAP_CoM	GFAP_PaM	7	10	0.0267	*	0.0267	*	0.80759	GFAP	CoM	4.42483	GFAP	PaM	6.49318	0.553302
MS4A6A	GFAP_CoM	GFAP_PaM	7	10	0.0268	*	0.0268	*	0.80759	GFAP	CoM	6.71319	GFAP	PaM	10.9185	0.701706
WNT16	GFAP_CoM	GFAP_PaM	7	10	0.0271	*	0.0271	*	0.80759	GFAP	CoM	5.65427	GFAP	PaM	9.20389	0.702903
PHLDB2	GFAP_CoM	GFAP_PaM	7	10	0.0273	*	0.0273	*	0.80759	GFAP	CoM	5.88064	GFAP	PaM	7.56732	0.363809
ALG1L2	GFAP_CoM	GFAP_PaM	7	10	0.0276	*	0.0276	*	0.80759	GFAP	CoM	4.37008	GFAP	PaM	6.71566	0.619869
SLC6A3	GFAP_CoM	GFAP_PaM	7	10	0.0277	*	0.0277	*	0.80759	GFAP	CoM	5.30122	GFAP	PaM	8.11989	0.615135
SLURP2	GFAP_CoM	GFAP_PaM	7	10	0.0278	*	0.0278	*	0.80759	GFAP	CoM	3.98811	GFAP	PaM	6.33482	0.667599
TXNRD1	GFAP_CoM	GFAP_PaM	7	10	0.0278	*	0.0278	*	0.80759	GFAP	CoM	4.21944	GFAP	PaM	6.875	0.704308
FGF20	GFAP_CoM	GFAP_PaM	7	10	0.0279	*	0.0279	*	0.80759	GFAP	CoM	4.08212	GFAP	PaM	6.87531	0.752105
SNX7	GFAP_CoM	GFAP_PaM	7	10	0.0282	*	0.0282	*	0.80759	GFAP	CoM	4.98899	GFAP	PaM	7.59374	0.606063
CCT8	GFAP_CoM	GFAP_PaM	7	10	0.0285	*	0.0285	*	0.80759	GFAP	CoM	4.76817	GFAP	PaM	8.41181	0.81898
CMTR2	GFAP_CoM	GFAP_PaM	7	10	0.0285	*	0.0285	*	0.80759	GFAP	CoM	3.92169	GFAP	PaM	6.62677	0.756832
ZNF639	GFAP_CoM	GFAP_PaM	7	10	0.0286	*	0.0286	*	0.80759	GFAP	CoM	4.70363	GFAP	PaM	8.86534	0.914401
ANKRD1	GFAP_CoM	GFAP_PaM	7	10	0.0289	*	0.0289	*	0.80759	GFAP	CoM	3.92199	GFAP	PaM	6.73004	0.779031
TROAP	GFAP_CoM	GFAP_PaM	7	10	0.0293	*	0.0293	*	0.80759	GFAP	CoM	3.30857	GFAP	PaM	6.21334	0.90916
EIF1AY	GFAP_CoM	GFAP_PaM	7	10	0.0294	*	0.0294	*	0.80759	GFAP	CoM	5.0713	GFAP	PaM	7.95392	0.64931
POMT1	GFAP_CoM	GFAP_PaM	7	10	0.0299	*	0.0299	*	0.80759	GFAP	CoM	4.18805	GFAP	PaM	7.2228	0.786278
RALBP1	GFAP_CoM	GFAP_PaM	7	10	0.0307	*	0.0307	*	0.80759	GFAP	CoM	4.90561	GFAP	PaM	8.61125	0.811789
RAB25	GFAP_CoM	GFAP_PaM	7	10	0.0309	*	0.0309	*	0.80759	GFAP	CoM	5.11583	GFAP	PaM	8.55424	0.741672
TCEAL9	GFAP_CoM	GFAP_PaM	7	10	0.0309	*	0.0309	*	0.80759	GFAP	CoM	3.29301	GFAP	PaM	6.10265	0.890032
LRP2	GFAP_CoM	GFAP_PaM	7	10	0.031	*	0.031	*	0.80759	GFAP	CoM	4.86727	GFAP	PaM	8.01109	0.718885
WDR46	GFAP_CoM	GFAP_PaM	7	10	0.031	*	0.031	*	0.80759	GFAP	CoM	4.88138	GFAP	PaM	7.08799	0.538087
OR4C15	GFAP_CoM	GFAP_PaM	7	10	0.0312	*	0.0312	*	0.80759	GFAP	CoM	4.11418	GFAP	PaM	6.51795	0.663814
SIMC1	GFAP_CoM	GFAP_PaM	7	10	0.0313	*	0.0313	*	0.80759	GFAP	CoM	5.39224	GFAP	PaM	8.78938	0.704877
MESP2	GFAP_CoM	GFAP_PaM	7	10	0.0314	*	0.0314	*	0.80759	GFAP	CoM	3.65404	GFAP	PaM	6.56557	0.845429
NAA30	GFAP_CoM	GFAP_PaM	7	10	0.0314	*	0.0314	*	0.80759	GFAP	CoM	5.69996	GFAP	PaM	9.26114	0.700238
GOLGA6A	GFAP_CoM	GFAP_PaM	7	10	0.0318	*	0.0318	*	0.80759	GFAP	CoM	5.58755	GFAP	PaM	9.31858	0.737894
GLIS2	GFAP_CoM	GFAP_PaM	7	10	0.0327	*	0.0327	*	0.80759	GFAP	CoM	6.12353	GFAP	PaM	9.69556	0.662962
C10orf82	GFAP_CoM	GFAP_PaM	7	10	0.0331	*	0.0331	*	0.80759	GFAP	CoM	4.81053	GFAP	PaM	8.22868	0.774466
RIMKLB	GFAP_CoM	GFAP_PaM	7	10	0.0333	*	0.0333	*	0.80759	GFAP	CoM	4.21746	GFAP	PaM	6.90103	0.710438
PPP1R8	GFAP_CoM	GFAP_PaM	7	10	0.0334	*	0.0334	*	0.80759	GFAP	CoM	5.52619	GFAP	PaM	7.81278	0.49955
ADGRE1	GFAP_CoM	GFAP_PaM	7	10	0.0335	*	0.0335	*	0.80759	GFAP	CoM	4.16943	GFAP	PaM	6.98251	0.743895
INSC	GFAP_CoM	GFAP_PaM	7	10	0.0335	*	0.0335	*	0.80759	GFAP	CoM	5.51891	GFAP	PaM	8.45964	0.616215
CAV3	GFAP_CoM	GFAP_PaM	7	10	0.0336	*	0.0336	*	0.80759	GFAP	CoM	5.28856	GFAP	PaM	7.48438	0.501008
ITGA6	GFAP_CoM	GFAP_PaM	7	10	0.034	*	0.034	*	0.80759	GFAP	CoM	4.78853	GFAP	PaM	7.72016	0.689047
DAB1	GFAP_CoM	GFAP_PaM	7	10	0.0344	*	0.0344	*	0.80759	GFAP	CoM	7.55875	GFAP	PaM	10.0366	0.409051
MLX	GFAP_CoM	GFAP_PaM	7	10	0.0345	*	0.0345	*	0.80759	GFAP	CoM	4.90405	GFAP	PaM	7.82355	0.673851
TMEM251	GFAP_CoM	GFAP_PaM	7	10	0.0345	*	0.0345	*	0.80759	GFAP	CoM	5.43727	GFAP	PaM	7.53149	0.470054
CHTF18	GFAP_CoM	GFAP_PaM	7	10	0.0346	*	0.0346	*	0.80759	GFAP	CoM	4.24051	GFAP	PaM	7.11875	0.747387
KRTDAP	GFAP_CoM	GFAP_PaM	7	10	0.0347	*	0.0347	*	0.80759	GFAP	CoM	4.20308	GFAP	PaM	7.1429	0.765062
PRDM15	GFAP_CoM	GFAP_PaM	7	10	0.0352	*	0.0352	*	0.80759	GFAP	CoM	4.7002	GFAP	PaM	7.38346	0.651576
PLPPR3	GFAP_CoM	GFAP_PaM	7	10	0.0353	*	0.0353	*	0.80759	GFAP	CoM	2.7967	GFAP	PaM	6.06417	1.11658
TNIP2	GFAP_CoM	GFAP_PaM	7	10	0.0356	*	0.0356	*	0.80759	GFAP	CoM	5.82678	GFAP	PaM	7.63421	0.389781
ARHGAP28	GFAP_CoM	GFAP_PaM	7	10	0.0357	*	0.0357	*	0.80759	GFAP	CoM	6.01216	GFAP	PaM	8.9729	0.577692
KLC4	GFAP_CoM	GFAP_PaM	7	10	0.0357	*	0.0357	*	0.80759	GFAP	CoM	3.86254	GFAP	PaM	6.37424	0.722704
EFHB	GFAP_CoM	GFAP_PaM	7	10	0.0359	*	0.0359	*	0.80759	GFAP	CoM	4.2831	GFAP	PaM	6.34686	0.567386
EMC9	GFAP_CoM	GFAP_PaM	7	10	0.036	*	0.036	*	0.80759	GFAP	CoM	4.15859	GFAP	PaM	6.10086	0.552918
FNIP1	GFAP_CoM	GFAP_PaM	7	10	0.036	*	0.036	*	0.80759	GFAP	CoM	4.18697	GFAP	PaM	6.37334	0.606142
MDM1	GFAP_CoM	GFAP_PaM	7	10	0.036	*	0.036	*	0.80759	GFAP	CoM	5.959	GFAP	PaM	8.38214	0.492247
BCAT2	GFAP_CoM	GFAP_PaM	7	10	0.0362	*	0.0362	*	0.80759	GFAP	CoM	5.04571	GFAP	PaM	8.11263	0.685113
MCL1	GFAP_CoM	GFAP_PaM	7	10	0.0362	*	0.0362	*	0.80759	GFAP	CoM	5.36008	GFAP	PaM	7.75081	0.532093
CPQ	GFAP_CoM	GFAP_PaM	7	10	0.0365	*	0.0365	*	0.80759	GFAP	CoM	4.57824	GFAP	PaM	7.21392	0.655992
GPNMB	GFAP_CoM	GFAP_PaM	7	10	0.0366	*	0.0366	*	0.80759	GFAP	CoM	3.82003	GFAP	PaM	6.36175	0.735841
H3-5	GFAP_CoM	GFAP_PaM	7	10	0.0367	*	0.0367	*	0.80759	GFAP	CoM	3.68442	GFAP	PaM	6.4128	0.799517
FGFR2	GFAP_CoM	GFAP_PaM	7	10	0.0368	*	0.0368	*	0.80759	GFAP	CoM	5.81765	GFAP	PaM	7.64696	0.39445
ALLC	GFAP_CoM	GFAP_PaM	7	10	0.037	*	0.037	*	0.80759	GFAP	CoM	4.49752	GFAP	PaM	7.48446	0.73477
VARS1	GFAP_CoM	GFAP_PaM	7	10	0.037	*	0.037	*	0.80759	GFAP	CoM	3.65726	GFAP	PaM	5.92005	0.694845
RASL10A	GFAP_CoM	GFAP_PaM	7	10	0.0371	*	0.0371	*	0.80759	GFAP	CoM	4.84915	GFAP	PaM	7.53449	0.635777
COL4A2	GFAP_CoM	GFAP_PaM	7	10	0.0375	*	0.0375	*	0.80759	GFAP	CoM	3.20255	GFAP	PaM	5.55911	0.79563
SPOCK2	GFAP_CoM	GFAP_PaM	7	10	0.0375	*	0.0375	*	0.80759	GFAP	CoM	6.20062	GFAP	PaM	8.8807	0.51826
C3	GFAP_CoM	GFAP_PaM	7	10	0.0376	*	0.0376	*	0.80759	GFAP	CoM	3.24605	GFAP	PaM	6.10955	0.912382
AMER2	GFAP_CoM	GFAP_PaM	7	10	0.0377	*	0.0377	*	0.80759	GFAP	CoM	4.5	GFAP	PaM	7.25779	0.689606
PAK1IP1	GFAP_CoM	GFAP_PaM	7	10	0.0383	*	0.0383	*	0.80759	GFAP	CoM	5.74608	GFAP	PaM	8.51053	0.56667
TBCC	GFAP_CoM	GFAP_PaM	7	10	0.0383	*	0.0383	*	0.80759	GFAP	CoM	4.974	GFAP	PaM	7.26583	0.546721
LYL1	GFAP_CoM	GFAP_PaM	7	10	0.0384	*	0.0384	*	0.80759	GFAP	CoM	5.3736	GFAP	PaM	7.93	0.561431
MAP3K1	GFAP_CoM	GFAP_PaM	7	10	0.0385	*	0.0385	*	0.80759	GFAP	CoM	4.37287	GFAP	PaM	6.97377	0.673358
ST6GALNAC6	GFAP_CoM	GFAP_PaM	7	10	0.0389	*	0.0389	*	0.80759	GFAP	CoM	4.437	GFAP	PaM	7.4354	0.744826
FOXRED1	GFAP_CoM	GFAP_PaM	7	10	0.0391	*	0.0391	*	0.80759	GFAP	CoM	5.29472	GFAP	PaM	8.62542	0.704039
HSPA4L	GFAP_CoM	GFAP_PaM	7	10	0.0391	*	0.0391	*	0.80759	GFAP	CoM	3.78853	GFAP	PaM	6.4334	0.763944
RPUSD3	GFAP_CoM	GFAP_PaM	7	10	0.0391	*	0.0391	*	0.80759	GFAP	CoM	3.27105	GFAP	PaM	6.11567	0.902756
ISL1	GFAP_CoM	GFAP_PaM	7	10	0.0393	*	0.0393	*	0.80759	GFAP	CoM	4.11459	GFAP	PaM	7.38297	0.843455
SLC35B2	GFAP_CoM	GFAP_PaM	7	10	0.0393	*	0.0393	*	0.80759	GFAP	CoM	4.34197	GFAP	PaM	6.72154	0.630441
CILK1	GFAP_CoM	GFAP_PaM	7	10	0.0397	*	0.0397	*	0.80759	GFAP	CoM	4.71053	GFAP	PaM	7.73636	0.715763
FOXL2NB	GFAP_CoM	GFAP_PaM	7	10	0.0399	*	0.0399	*	0.80759	GFAP	CoM	5.16539	GFAP	PaM	8.06759	0.64326
PSG8	GFAP_CoM	GFAP_PaM	7	10	0.04	*	0.04	*	0.80759	GFAP	CoM	3.87023	GFAP	PaM	6.85223	0.824154
NT5C2	GFAP_CoM	GFAP_PaM	7	10	0.0403	*	0.0403	*	0.80759	GFAP	CoM	4.36134	GFAP	PaM	6.64506	0.60751
ODAD2	GFAP_CoM	GFAP_PaM	7	10	0.0411	*	0.0411	*	0.80759	GFAP	CoM	5.16165	GFAP	PaM	7.73635	0.583822
OR6C74	GFAP_CoM	GFAP_PaM	7	10	0.0412	*	0.0412	*	0.80759	GFAP	CoM	4.52221	GFAP	PaM	7.61527	0.751868
ZNF460	GFAP_CoM	GFAP_PaM	7	10	0.0412	*	0.0412	*	0.80759	GFAP	CoM	3.20253	GFAP	PaM	5.6853	0.828025
PRAMEF10	GFAP_CoM	GFAP_PaM	7	10	0.0416	*	0.0416	*	0.80759	GFAP	CoM	4.79188	GFAP	PaM	8.61201	0.845758
ADCYAP1	GFAP_CoM	GFAP_PaM	7	10	0.0417	*	0.0417	*	0.80759	GFAP	CoM	5.11926	GFAP	PaM	7.50273	0.55148
FXN	GFAP_CoM	GFAP_PaM	7	10	0.0419	*	0.0419	*	0.80759	GFAP	CoM	4.98243	GFAP	PaM	7.06079	0.50298
ZNF865	GFAP_CoM	GFAP_PaM	7	10	0.0422	*	0.0422	*	0.80759	GFAP	CoM	3.13717	GFAP	PaM	5.33873	0.767034
PDX1	GFAP_CoM	GFAP_PaM	7	10	0.0424	*	0.0424	*	0.80759	GFAP	CoM	2.68875	GFAP	PaM	4.96559	0.88503
PRAMEF6	GFAP_CoM	GFAP_PaM	7	10	0.0424	*	0.0424	*	0.80759	GFAP	CoM	5.06405	GFAP	PaM	7.4388	0.554779
ALDH1A3	GFAP_CoM	GFAP_PaM	7	10	0.0427	*	0.0427	*	0.80759	GFAP	CoM	5.15993	GFAP	PaM	7.37792	0.515861
CLDN1	GFAP_CoM	GFAP_PaM	7	10	0.0427	*	0.0427	*	0.80759	GFAP	CoM	3.55143	GFAP	PaM	6.21426	0.807181
APBA2	GFAP_CoM	GFAP_PaM	7	10	0.0428	*	0.0428	*	0.80759	GFAP	CoM	5.21259	GFAP	PaM	7.72867	0.56822
GALNT10	GFAP_CoM	GFAP_PaM	7	10	0.0429	*	0.0429	*	0.80759	GFAP	CoM	3.58496	GFAP	PaM	6.38624	0.83301
TSPAN9	GFAP_CoM	GFAP_PaM	7	10	0.043	*	0.043	*	0.80759	GFAP	CoM	4.32895	GFAP	PaM	7.4722	0.787517
CARMIL2	GFAP_CoM	GFAP_PaM	7	10	0.0431	*	0.0431	*	0.80759	GFAP	CoM	4.37605	GFAP	PaM	7.91384	0.854749
DUOXA1	GFAP_CoM	GFAP_PaM	7	10	0.0433	*	0.0433	*	0.80759	GFAP	CoM	4.7733	GFAP	PaM	7.95421	0.736731
PROSER2	GFAP_CoM	GFAP_PaM	7	10	0.0436	*	0.0436	*	0.80759	GFAP	CoM	4.1827	GFAP	PaM	6.83632	0.708785
GALR3	GFAP_CoM	GFAP_PaM	7	10	0.0439	*	0.0439	*	0.80759	GFAP	CoM	8.0752	GFAP	PaM	10.9694	0.441917
ZIM2	GFAP_CoM	GFAP_PaM	7	10	0.044	*	0.044	*	0.80759	GFAP	CoM	6.42314	GFAP	PaM	9.68408	0.592336
VIT	GFAP_CoM	GFAP_PaM	7	10	0.0443	*	0.0443	*	0.80759	GFAP	CoM	4.41628	GFAP	PaM	7.00358	0.665263
KYAT3	GFAP_CoM	GFAP_PaM	7	10	0.0446	*	0.0446	*	0.80759	GFAP	CoM	4.34508	GFAP	PaM	6.45625	0.571315
C14orf177	GFAP_CoM	GFAP_PaM	7	10	0.0449	*	0.0449	*	0.80759	GFAP	CoM	4.86161	GFAP	PaM	7.33544	0.593448
NCOA5	GFAP_CoM	GFAP_PaM	7	10	0.0449	*	0.0449	*	0.80759	GFAP	CoM	4.48663	GFAP	PaM	7.67686	0.774883
SERPINA3	GFAP_CoM	GFAP_PaM	7	10	0.0449	*	0.0449	*	0.80759	GFAP	CoM	5.91726	GFAP	PaM	9.50722	0.684094
ADIPOQ	GFAP_CoM	GFAP_PaM	7	10	0.0455	*	0.0455	*	0.80759	GFAP	CoM	4.46714	GFAP	PaM	7.26385	0.701382
BDH1	GFAP_CoM	GFAP_PaM	7	10	0.0455	*	0.0455	*	0.80759	GFAP	CoM	3.93496	GFAP	PaM	6.33269	0.686471
MACROH2A2	GFAP_CoM	GFAP_PaM	7	10	0.046	*	0.046	*	0.80759	GFAP	CoM	5.0674	GFAP	PaM	6.71332	0.405781
CAPN10	GFAP_CoM	GFAP_PaM	7	10	0.0462	*	0.0462	*	0.80759	GFAP	CoM	4.62784	GFAP	PaM	6.81066	0.557456
SPEM2	GFAP_CoM	GFAP_PaM	7	10	0.0463	*	0.0463	*	0.80759	GFAP	CoM	4.24142	GFAP	PaM	6.74469	0.669205
TNS4	GFAP_CoM	GFAP_PaM	7	10	0.0464	*	0.0464	*	0.80759	GFAP	CoM	3.12118	GFAP	PaM	6.11069	0.969242
NFE2L2	GFAP_CoM	GFAP_PaM	7	10	0.0469	*	0.0469	*	0.80759	GFAP	CoM	4.79188	GFAP	PaM	6.58217	0.457971
GJA3	GFAP_CoM	GFAP_PaM	7	10	0.0472	*	0.0472	*	0.80759	GFAP	CoM	3.30548	GFAP	PaM	5.58861	0.757628
EEF1E1	GFAP_CoM	GFAP_PaM	7	10	0.0475	*	0.0475	*	0.80759	GFAP	CoM	3.85802	GFAP	PaM	5.64876	0.550072
IFFO2	GFAP_CoM	GFAP_PaM	7	10	0.0475	*	0.0475	*	0.80759	GFAP	CoM	5.07356	GFAP	PaM	7.01548	0.467544
SNAP23	GFAP_CoM	GFAP_PaM	7	10	0.0478	*	0.0478	*	0.80759	GFAP	CoM	4.7127	GFAP	PaM	7.72545	0.713065
CGNL1	GFAP_CoM	GFAP_PaM	7	10	0.0479	*	0.0479	*	0.80759	GFAP	CoM	5.40998	GFAP	PaM	7.24783	0.421926
PIGZ	GFAP_CoM	GFAP_PaM	7	10	0.0482	*	0.0482	*	0.80759	GFAP	CoM	4.06445	GFAP	PaM	6.68244	0.717315
METTL6	GFAP_CoM	GFAP_PaM	7	10	0.049	*	0.049	*	0.80759	GFAP	CoM	4.85289	GFAP	PaM	6.84098	0.495357
MMP13	GFAP_CoM	GFAP_PaM	7	10	0.0492	*	0.0492	*	0.80759	GFAP	CoM	3.76222	GFAP	PaM	6.10843	0.699217
SPATA20	GFAP_CoM	GFAP_PaM	7	10	0.0492	*	0.0492	*	0.80759	GFAP	CoM	2.99642	GFAP	PaM	5.38596	0.845964
NSD3	GFAP_CoM	GFAP_PaM	7	10	0.0495	*	0.0495	*	0.80759	GFAP	CoM	5.82684	GFAP	PaM	9.25921	0.668174
TPH2	GFAP_CoM	GFAP_PaM	7	10	0.0495	*	0.0495	*	0.80759	GFAP	CoM	6.09382	GFAP	PaM	7.99061	0.390959
CD36	GFAP_CoM	GFAP_PaM	7	10	0.0497	*	0.0497	*	0.80759	GFAP	CoM	5.10342	GFAP	PaM	6.96921	0.449531
FAM170A	GFAP_CoM	GFAP_PaM	7	10	0.0499	*	0.0499	*	0.80759	GFAP	CoM	6.67547	GFAP	PaM	8.88739	0.41289
LRP3	GFAP_CoM	GFAP_PaM	7	10	0.0499	*	0.0499	*	0.80759	GFAP	CoM	4.10585	GFAP	PaM	6.38318	0.636596

## Sheet: ST_DEG_GFAP_CoMvPaM_CoMup
DEG Astrocytes: CoM vs PaM
TargetName	group1	group2	n1	n2	p	p.signif	p.adj	p.adj.signif	p.adj2	Segment1	Anno1	mean1	Segment2	Anno2	mean2	Log2FC
SERPINA5	GFAP_CoM	GFAP_PaM	7	10	4.16e-05	****	4.16e-05	****	0.411134	GFAP	CoM	9.72331	GFAP	PaM	6.83258	-0.509017
TUBB2A	GFAP_CoM	GFAP_PaM	7	10	0.000171	***	0.000171	***	0.763694	GFAP	CoM	12.8341	GFAP	PaM	6.541	-0.972399
FAM171A1	GFAP_CoM	GFAP_PaM	7	10	0.000781	***	0.000781	***	0.763694	GFAP	CoM	10.2479	GFAP	PaM	6.25341	-0.712617
SLC7A10	GFAP_CoM	GFAP_PaM	7	10	0.000846	***	0.000846	***	0.763694	GFAP	CoM	11.9189	GFAP	PaM	7.24578	-0.718043
PROB1	GFAP_CoM	GFAP_PaM	7	10	0.000877	***	0.000877	***	0.763694	GFAP	CoM	10.2618	GFAP	PaM	4.86263	-1.07747
GP1BA	GFAP_CoM	GFAP_PaM	7	10	0.00089	***	0.00089	***	0.763694	GFAP	CoM	11.7276	GFAP	PaM	7.39982	-0.664348
TMEM37	GFAP_CoM	GFAP_PaM	7	10	0.000964	***	0.000964	***	0.763694	GFAP	CoM	10.5224	GFAP	PaM	6.18734	-0.766067
FNDC4	GFAP_CoM	GFAP_PaM	7	10	0.00107	**	0.00107	**	0.763694	GFAP	CoM	7.9218	GFAP	PaM	3.95637	-1.00165
RHCE	GFAP_CoM	GFAP_PaM	7	10	0.00117	**	0.00117	**	0.763694	GFAP	CoM	7.86579	GFAP	PaM	4.66977	-0.752241
JUNB	GFAP_CoM	GFAP_PaM	7	10	0.00128	**	0.00128	**	0.763694	GFAP	CoM	11.9208	GFAP	PaM	5.2379	-1.18642
SCN5A	GFAP_CoM	GFAP_PaM	7	10	0.00131	**	0.00131	**	0.763694	GFAP	CoM	10.0152	GFAP	PaM	4.82959	-1.05221
TSC22D4	GFAP_CoM	GFAP_PaM	7	10	0.0014	**	0.0014	**	0.763694	GFAP	CoM	11.4746	GFAP	PaM	6.25364	-0.875672
GFPT1	GFAP_CoM	GFAP_PaM	7	10	0.00144	**	0.00144	**	0.763694	GFAP	CoM	11.1643	GFAP	PaM	5.75732	-0.955419
BASP1	GFAP_CoM	GFAP_PaM	7	10	0.00145	**	0.00145	**	0.763694	GFAP	CoM	67.4777	GFAP	PaM	35.9726	-0.907513
RSAD1	GFAP_CoM	GFAP_PaM	7	10	0.00145	**	0.00145	**	0.763694	GFAP	CoM	8.43288	GFAP	PaM	5.70325	-0.564242
UBE2W	GFAP_CoM	GFAP_PaM	7	10	0.00157	**	0.00157	**	0.763694	GFAP	CoM	8.94441	GFAP	PaM	5.75645	-0.635807
ZNF480	GFAP_CoM	GFAP_PaM	7	10	0.00162	**	0.00162	**	0.763694	GFAP	CoM	8.1753	GFAP	PaM	4.8016	-0.767756
C13orf46	GFAP_CoM	GFAP_PaM	7	10	0.00166	**	0.00166	**	0.763694	GFAP	CoM	7.37177	GFAP	PaM	3.58236	-1.0411
TDRD10	GFAP_CoM	GFAP_PaM	7	10	0.00179	**	0.00179	**	0.763694	GFAP	CoM	8.72442	GFAP	PaM	4.68014	-0.898508
BTBD6	GFAP_CoM	GFAP_PaM	7	10	0.00188	**	0.00188	**	0.763694	GFAP	CoM	24.2116	GFAP	PaM	14.2146	-0.768331
TAS2R9	GFAP_CoM	GFAP_PaM	7	10	0.00201	**	0.00201	**	0.763694	GFAP	CoM	10.4086	GFAP	PaM	5.07973	-1.03495
NIN	GFAP_CoM	GFAP_PaM	7	10	0.00202	**	0.00202	**	0.763694	GFAP	CoM	9.78832	GFAP	PaM	4.6351	-1.07846
KIF3A	GFAP_CoM	GFAP_PaM	7	10	0.00208	**	0.00208	**	0.763694	GFAP	CoM	9.00133	GFAP	PaM	5.0311	-0.839265
RAB44	GFAP_CoM	GFAP_PaM	7	10	0.00236	**	0.00236	**	0.763694	GFAP	CoM	9.70478	GFAP	PaM	5.62619	-0.786538
TLCD4	GFAP_CoM	GFAP_PaM	7	10	0.00239	**	0.00239	**	0.763694	GFAP	CoM	11.4038	GFAP	PaM	6.17852	-0.884182
OR10A5	GFAP_CoM	GFAP_PaM	7	10	0.00248	**	0.00248	**	0.763694	GFAP	CoM	9.17672	GFAP	PaM	4.36612	-1.07163
KMT2A	GFAP_CoM	GFAP_PaM	7	10	0.00249	**	0.00249	**	0.763694	GFAP	CoM	7.79967	GFAP	PaM	3.78307	-1.04385
C1orf198	GFAP_CoM	GFAP_PaM	7	10	0.00256	**	0.00256	**	0.763694	GFAP	CoM	8.72369	GFAP	PaM	4.38842	-0.991237
SRSF12	GFAP_CoM	GFAP_PaM	7	10	0.00258	**	0.00258	**	0.763694	GFAP	CoM	8.45507	GFAP	PaM	5.21653	-0.696725
TYR	GFAP_CoM	GFAP_PaM	7	10	0.00263	**	0.00263	**	0.763694	GFAP	CoM	10.9321	GFAP	PaM	6.70099	-0.706127
PCARE	GFAP_CoM	GFAP_PaM	7	10	0.00284	**	0.00284	**	0.763694	GFAP	CoM	9.66967	GFAP	PaM	7.33024	-0.399605
CD180	GFAP_CoM	GFAP_PaM	7	10	0.00286	**	0.00286	**	0.763694	GFAP	CoM	9.44952	GFAP	PaM	5.39622	-0.808294
MTHFD2	GFAP_CoM	GFAP_PaM	7	10	0.00292	**	0.00292	**	0.763694	GFAP	CoM	8.8589	GFAP	PaM	4.45485	-0.99175
RNF5	GFAP_CoM	GFAP_PaM	7	10	0.00293	**	0.00293	**	0.763694	GFAP	CoM	7.54323	GFAP	PaM	4.0675	-0.891042
UGP2	GFAP_CoM	GFAP_PaM	7	10	0.00297	**	0.00297	**	0.763694	GFAP	CoM	11.0339	GFAP	PaM	7.11913	-0.63217
WFDC1	GFAP_CoM	GFAP_PaM	7	10	0.00317	**	0.00317	**	0.763694	GFAP	CoM	7.86412	GFAP	PaM	5.24915	-0.583202
CPXCR1	GFAP_CoM	GFAP_PaM	7	10	0.00334	**	0.00334	**	0.763694	GFAP	CoM	7.59428	GFAP	PaM	4.38673	-0.791768
H4C6	GFAP_CoM	GFAP_PaM	7	10	0.00337	**	0.00337	**	0.763694	GFAP	CoM	9.47192	GFAP	PaM	5.30797	-0.835497
EIF4G3	GFAP_CoM	GFAP_PaM	7	10	0.00343	**	0.00343	**	0.763694	GFAP	CoM	10.2854	GFAP	PaM	5.97886	-0.782652
ZNF648	GFAP_CoM	GFAP_PaM	7	10	0.00352	**	0.00352	**	0.763694	GFAP	CoM	8.62648	GFAP	PaM	5.25387	-0.715391
ALAS2	GFAP_CoM	GFAP_PaM	7	10	0.00361	**	0.00361	**	0.763694	GFAP	CoM	7.42983	GFAP	PaM	4.54147	-0.710169
FH	GFAP_CoM	GFAP_PaM	7	10	0.00367	**	0.00367	**	0.763694	GFAP	CoM	11.2834	GFAP	PaM	7.55187	-0.579296
CTU1	GFAP_CoM	GFAP_PaM	7	10	0.00369	**	0.00369	**	0.763694	GFAP	CoM	11.1831	GFAP	PaM	6.95191	-0.68584
RNF175	GFAP_CoM	GFAP_PaM	7	10	0.00373	**	0.00373	**	0.763694	GFAP	CoM	10.0338	GFAP	PaM	5.20872	-0.945869
F11	GFAP_CoM	GFAP_PaM	7	10	0.00396	**	0.00396	**	0.763694	GFAP	CoM	8.6749	GFAP	PaM	5.54498	-0.645663
TACC1	GFAP_CoM	GFAP_PaM	7	10	0.00398	**	0.00398	**	0.763694	GFAP	CoM	8.67761	GFAP	PaM	5.61199	-0.628785
PNO1	GFAP_CoM	GFAP_PaM	7	10	0.00399	**	0.00399	**	0.763694	GFAP	CoM	16.5345	GFAP	PaM	9.86042	-0.745761
MPC2	GFAP_CoM	GFAP_PaM	7	10	0.00404	**	0.00404	**	0.763694	GFAP	CoM	14.5786	GFAP	PaM	8.90644	-0.710934
CCR10	GFAP_CoM	GFAP_PaM	7	10	0.00412	**	0.00412	**	0.763694	GFAP	CoM	10.2187	GFAP	PaM	6.72223	-0.604202
RANGRF	GFAP_CoM	GFAP_PaM	7	10	0.00414	**	0.00414	**	0.763694	GFAP	CoM	7.80311	GFAP	PaM	4.27431	-0.868358
TMEM255B	GFAP_CoM	GFAP_PaM	7	10	0.00415	**	0.00415	**	0.763694	GFAP	CoM	11.7761	GFAP	PaM	7.07688	-0.734671
HMCES	GFAP_CoM	GFAP_PaM	7	10	0.00423	**	0.00423	**	0.763694	GFAP	CoM	11.206	GFAP	PaM	7.22678	-0.632843
CCDC120	GFAP_CoM	GFAP_PaM	7	10	0.00426	**	0.00426	**	0.763694	GFAP	CoM	8.24129	GFAP	PaM	4.6364	-0.829865
TMEM176B	GFAP_CoM	GFAP_PaM	7	10	0.00449	**	0.00449	**	0.763694	GFAP	CoM	9.24811	GFAP	PaM	5.94212	-0.638181
ELAC2	GFAP_CoM	GFAP_PaM	7	10	0.0045	**	0.0045	**	0.763694	GFAP	CoM	10.8393	GFAP	PaM	6.47184	-0.744024
VIPR1	GFAP_CoM	GFAP_PaM	7	10	0.00463	**	0.00463	**	0.763694	GFAP	CoM	9.71228	GFAP	PaM	6.10452	-0.669932
PAMR1	GFAP_CoM	GFAP_PaM	7	10	0.00468	**	0.00468	**	0.763694	GFAP	CoM	10.2701	GFAP	PaM	5.89357	-0.801233
GPHA2	GFAP_CoM	GFAP_PaM	7	10	0.00478	**	0.00478	**	0.763694	GFAP	CoM	8.02876	GFAP	PaM	4.64348	-0.789972
OSBPL7	GFAP_CoM	GFAP_PaM	7	10	0.00486	**	0.00486	**	0.763694	GFAP	CoM	11.4505	GFAP	PaM	5.80756	-0.979407
PLXDC1	GFAP_CoM	GFAP_PaM	7	10	0.00492	**	0.00492	**	0.763694	GFAP	CoM	8.19861	GFAP	PaM	4.15112	-0.981877
SLC12A9	GFAP_CoM	GFAP_PaM	7	10	0.00492	**	0.00492	**	0.763694	GFAP	CoM	11.3742	GFAP	PaM	7.15155	-0.669437
PAPSS1	GFAP_CoM	GFAP_PaM	7	10	0.00496	**	0.00496	**	0.763694	GFAP	CoM	11.1584	GFAP	PaM	6.70345	-0.735159
FAM183A	GFAP_CoM	GFAP_PaM	7	10	0.00507	**	0.00507	**	0.763694	GFAP	CoM	7.6333	GFAP	PaM	4.47291	-0.771094
ASIP	GFAP_CoM	GFAP_PaM	7	10	0.00508	**	0.00508	**	0.763694	GFAP	CoM	10.296	GFAP	PaM	5.95536	-0.789822
HRNR	GFAP_CoM	GFAP_PaM	7	10	0.00509	**	0.00509	**	0.763694	GFAP	CoM	8.8127	GFAP	PaM	6.16547	-0.515373
ARHGEF2	GFAP_CoM	GFAP_PaM	7	10	0.00514	**	0.00514	**	0.763694	GFAP	CoM	8.4727	GFAP	PaM	4.29094	-0.981528
TPPP2	GFAP_CoM	GFAP_PaM	7	10	0.00524	**	0.00524	**	0.763694	GFAP	CoM	7.10455	GFAP	PaM	4.0788	-0.800598
MAPK9	GFAP_CoM	GFAP_PaM	7	10	0.00529	**	0.00529	**	0.763694	GFAP	CoM	15.0331	GFAP	PaM	10.6302	-0.499972
RBM47	GFAP_CoM	GFAP_PaM	7	10	0.00536	**	0.00536	**	0.763694	GFAP	CoM	11.0135	GFAP	PaM	6.3174	-0.801865
MED8	GFAP_CoM	GFAP_PaM	7	10	0.0056	**	0.0056	**	0.763694	GFAP	CoM	9.6869	GFAP	PaM	5.49331	-0.81836
UQCR11	GFAP_CoM	GFAP_PaM	7	10	0.0056	**	0.0056	**	0.763694	GFAP	CoM	8.36166	GFAP	PaM	5.62339	-0.57235
GPATCH1	GFAP_CoM	GFAP_PaM	7	10	0.00586	**	0.00586	**	0.763694	GFAP	CoM	8.22827	GFAP	PaM	6.00612	-0.454155
PPP1R14D	GFAP_CoM	GFAP_PaM	7	10	0.00588	**	0.00588	**	0.763694	GFAP	CoM	8.264	GFAP	PaM	3.74804	-1.14071
TMEM151B	GFAP_CoM	GFAP_PaM	7	10	0.00592	**	0.00592	**	0.763694	GFAP	CoM	11.0485	GFAP	PaM	8.30101	-0.412497
PF4	GFAP_CoM	GFAP_PaM	7	10	0.00597	**	0.00597	**	0.763694	GFAP	CoM	9.65131	GFAP	PaM	5.87391	-0.716404
PPP1R2	GFAP_CoM	GFAP_PaM	7	10	0.00604	**	0.00604	**	0.763694	GFAP	CoM	11.7292	GFAP	PaM	6.84652	-0.776659
FRG2	GFAP_CoM	GFAP_PaM	7	10	0.00608	**	0.00608	**	0.763694	GFAP	CoM	7.22411	GFAP	PaM	3.82662	-0.916747
CSDE1	GFAP_CoM	GFAP_PaM	7	10	0.00609	**	0.00609	**	0.763694	GFAP	CoM	12.338	GFAP	PaM	6.9972	-0.818264
PTTG2	GFAP_CoM	GFAP_PaM	7	10	0.00612	**	0.00612	**	0.763694	GFAP	CoM	9.06798	GFAP	PaM	6.22219	-0.543358
TMEM156	GFAP_CoM	GFAP_PaM	7	10	0.00617	**	0.00617	**	0.763694	GFAP	CoM	8.42787	GFAP	PaM	5.39454	-0.643668
SEPTIN3	GFAP_CoM	GFAP_PaM	7	10	0.00624	**	0.00624	**	0.763694	GFAP	CoM	9.32597	GFAP	PaM	5.14994	-0.856698
CNTNAP3	GFAP_CoM	GFAP_PaM	7	10	0.00627	**	0.00627	**	0.763694	GFAP	CoM	9.537	GFAP	PaM	5.87924	-0.697905
FGF13	GFAP_CoM	GFAP_PaM	7	10	0.0063	**	0.0063	**	0.763694	GFAP	CoM	9.53412	GFAP	PaM	5.55662	-0.778892
MAZ	GFAP_CoM	GFAP_PaM	7	10	0.00662	**	0.00662	**	0.763746	GFAP	CoM	26.7056	GFAP	PaM	16.742	-0.67367
PTBP1	GFAP_CoM	GFAP_PaM	7	10	0.00674	**	0.00674	**	0.763746	GFAP	CoM	5796.14	GFAP	PaM	3334.42	-0.797656
PPM1D	GFAP_CoM	GFAP_PaM	7	10	0.00682	**	0.00682	**	0.763746	GFAP	CoM	7.44156	GFAP	PaM	4.67526	-0.670558
CXXC5	GFAP_CoM	GFAP_PaM	7	10	0.00691	**	0.00691	**	0.763746	GFAP	CoM	7.23029	GFAP	PaM	3.71713	-0.959865
NME8	GFAP_CoM	GFAP_PaM	7	10	0.00691	**	0.00691	**	0.763746	GFAP	CoM	9.63109	GFAP	PaM	5.47697	-0.81432
GRK1	GFAP_CoM	GFAP_PaM	7	10	0.00702	**	0.00702	**	0.763746	GFAP	CoM	8.96913	GFAP	PaM	4.7751	-0.909439
PPP1R15B	GFAP_CoM	GFAP_PaM	7	10	0.00705	**	0.00705	**	0.763746	GFAP	CoM	8.20544	GFAP	PaM	5.18214	-0.663032
THSD7B	GFAP_CoM	GFAP_PaM	7	10	0.00711	**	0.00711	**	0.763746	GFAP	CoM	7.84905	GFAP	PaM	4.10612	-0.934743
SPTBN2	GFAP_CoM	GFAP_PaM	7	10	0.00713	**	0.00713	**	0.763746	GFAP	CoM	9.25846	GFAP	PaM	5.40114	-0.77751
MRPS10	GFAP_CoM	GFAP_PaM	7	10	0.00714	**	0.00714	**	0.763746	GFAP	CoM	10.0175	GFAP	PaM	4.5043	-1.15315
HOOK3	GFAP_CoM	GFAP_PaM	7	10	0.00719	**	0.00719	**	0.763746	GFAP	CoM	11.287	GFAP	PaM	6.48011	-0.800567
SH3GL1	GFAP_CoM	GFAP_PaM	7	10	0.00748	**	0.00748	**	0.779026	GFAP	CoM	10.1534	GFAP	PaM	4.44257	-1.1925
OR7A5	GFAP_CoM	GFAP_PaM	7	10	0.00784	**	0.00784	**	0.805179	GFAP	CoM	7.30167	GFAP	PaM	4.16761	-0.809005
RANBP9	GFAP_CoM	GFAP_PaM	7	10	0.00784	**	0.00784	**	0.805179	GFAP	CoM	8.78503	GFAP	PaM	5.22826	-0.748716
STIM1	GFAP_CoM	GFAP_PaM	7	10	0.00806	**	0.00806	**	0.80759	GFAP	CoM	7.93056	GFAP	PaM	5.15143	-0.622451
THUMPD1	GFAP_CoM	GFAP_PaM	7	10	0.00811	**	0.00811	**	0.80759	GFAP	CoM	10.877	GFAP	PaM	5.98959	-0.860748
BTNL8	GFAP_CoM	GFAP_PaM	7	10	0.00822	**	0.00822	**	0.80759	GFAP	CoM	10.5226	GFAP	PaM	5.87644	-0.840471
EED	GFAP_CoM	GFAP_PaM	7	10	0.00822	**	0.00822	**	0.80759	GFAP	CoM	7.57031	GFAP	PaM	5.126	-0.562518
LAMTOR5	GFAP_CoM	GFAP_PaM	7	10	0.00825	**	0.00825	**	0.80759	GFAP	CoM	10.2266	GFAP	PaM	6.60949	-0.629708
C3orf36	GFAP_CoM	GFAP_PaM	7	10	0.00839	**	0.00839	**	0.80759	GFAP	CoM	7.53882	GFAP	PaM	4.20299	-0.842923
ZNF875	GFAP_CoM	GFAP_PaM	7	10	0.00842	**	0.00842	**	0.80759	GFAP	CoM	9.63696	GFAP	PaM	4.12179	-1.22531
ENTPD3	GFAP_CoM	GFAP_PaM	7	10	0.00846	**	0.00846	**	0.80759	GFAP	CoM	9.37992	GFAP	PaM	6.80207	-0.463602
GNA15	GFAP_CoM	GFAP_PaM	7	10	0.00855	**	0.00855	**	0.80759	GFAP	CoM	7.7796	GFAP	PaM	4.89019	-0.669806
STX7	GFAP_CoM	GFAP_PaM	7	10	0.00856	**	0.00856	**	0.80759	GFAP	CoM	9.08163	GFAP	PaM	4.78749	-0.923683
MRPL36	GFAP_CoM	GFAP_PaM	7	10	0.00862	**	0.00862	**	0.80759	GFAP	CoM	10.3645	GFAP	PaM	7.19163	-0.527255
GRIN2A	GFAP_CoM	GFAP_PaM	7	10	0.00894	**	0.00894	**	0.80759	GFAP	CoM	11.1658	GFAP	PaM	7.48866	-0.576312
TXNL4A	GFAP_CoM	GFAP_PaM	7	10	0.00908	**	0.00908	**	0.80759	GFAP	CoM	12.2864	GFAP	PaM	6.79666	-0.854164
PLXDC2	GFAP_CoM	GFAP_PaM	7	10	0.00912	**	0.00912	**	0.80759	GFAP	CoM	6.72069	GFAP	PaM	4.0655	-0.725178
KLF11	GFAP_CoM	GFAP_PaM	7	10	0.00917	**	0.00917	**	0.80759	GFAP	CoM	8.86103	GFAP	PaM	5.02828	-0.817407
KLF1	GFAP_CoM	GFAP_PaM	7	10	0.00926	**	0.00926	**	0.80759	GFAP	CoM	9.13259	GFAP	PaM	5.48624	-0.735206
PPIP5K1	GFAP_CoM	GFAP_PaM	7	10	0.00929	**	0.00929	**	0.80759	GFAP	CoM	8.17827	GFAP	PaM	4.53514	-0.85065
RIMKLA	GFAP_CoM	GFAP_PaM	7	10	0.00942	**	0.00942	**	0.80759	GFAP	CoM	8.4402	GFAP	PaM	5.35271	-0.657008
MED10	GFAP_CoM	GFAP_PaM	7	10	0.00946	**	0.00946	**	0.80759	GFAP	CoM	7.35023	GFAP	PaM	3.22951	-1.18647
LMO3	GFAP_CoM	GFAP_PaM	7	10	0.00961	**	0.00961	**	0.80759	GFAP	CoM	11.0759	GFAP	PaM	5.81662	-0.929166
IL7	GFAP_CoM	GFAP_PaM	7	10	0.00974	**	0.00974	**	0.80759	GFAP	CoM	16.1543	GFAP	PaM	9.28034	-0.799669
OPTC	GFAP_CoM	GFAP_PaM	7	10	0.00976	**	0.00976	**	0.80759	GFAP	CoM	7.36295	GFAP	PaM	3.37915	-1.12362
NAT8	GFAP_CoM	GFAP_PaM	7	10	0.00982	**	0.00982	**	0.80759	GFAP	CoM	8.21011	GFAP	PaM	4.78358	-0.779311
AKAP11	GFAP_CoM	GFAP_PaM	7	10	0.00993	**	0.00993	**	0.80759	GFAP	CoM	11.2375	GFAP	PaM	7.03492	-0.675718
LANCL3	GFAP_CoM	GFAP_PaM	7	10	0.01	*	0.01	*	0.80759	GFAP	CoM	8.26602	GFAP	PaM	5.08154	-0.701926
CEMIP	GFAP_CoM	GFAP_PaM	7	10	0.0101	*	0.0101	*	0.80759	GFAP	CoM	8.77762	GFAP	PaM	5.92297	-0.567509
WDR25	GFAP_CoM	GFAP_PaM	7	10	0.0101	*	0.0101	*	0.80759	GFAP	CoM	8.83883	GFAP	PaM	5.05367	-0.806523
OR52R1	GFAP_CoM	GFAP_PaM	7	10	0.0102	*	0.0102	*	0.80759	GFAP	CoM	11.5152	GFAP	PaM	5.65408	-1.02617
HDGF	GFAP_CoM	GFAP_PaM	7	10	0.0103	*	0.0103	*	0.80759	GFAP	CoM	12.4021	GFAP	PaM	7.83374	-0.662809
SLC48A1	GFAP_CoM	GFAP_PaM	7	10	0.0103	*	0.0103	*	0.80759	GFAP	CoM	10.0629	GFAP	PaM	6.92233	-0.539712
NEURL3	GFAP_CoM	GFAP_PaM	7	10	0.0104	*	0.0104	*	0.80759	GFAP	CoM	10.1435	GFAP	PaM	6.23896	-0.701173
KATNA1	GFAP_CoM	GFAP_PaM	7	10	0.0105	*	0.0105	*	0.80759	GFAP	CoM	8.19637	GFAP	PaM	5.53114	-0.567409
NEGR1	GFAP_CoM	GFAP_PaM	7	10	0.0105	*	0.0105	*	0.80759	GFAP	CoM	18.9878	GFAP	PaM	10.4262	-0.864857
GLS	GFAP_CoM	GFAP_PaM	7	10	0.0106	*	0.0106	*	0.80759	GFAP	CoM	11	GFAP	PaM	6.83783	-0.685887
TMEM144	GFAP_CoM	GFAP_PaM	7	10	0.0106	*	0.0106	*	0.80759	GFAP	CoM	10.2867	GFAP	PaM	5.96437	-0.786342
MAPKBP1	GFAP_CoM	GFAP_PaM	7	10	0.0108	*	0.0108	*	0.80759	GFAP	CoM	61.9187	GFAP	PaM	43.9561	-0.494312
NRROS	GFAP_CoM	GFAP_PaM	7	10	0.011	*	0.011	*	0.80759	GFAP	CoM	8.0007	GFAP	PaM	5.19257	-0.623677
TMEM213	GFAP_CoM	GFAP_PaM	7	10	0.011	*	0.011	*	0.80759	GFAP	CoM	8.14718	GFAP	PaM	4.88643	-0.737521
POM121C	GFAP_CoM	GFAP_PaM	7	10	0.0111	*	0.0111	*	0.80759	GFAP	CoM	8.62183	GFAP	PaM	5.54623	-0.636487
EPM2A	GFAP_CoM	GFAP_PaM	7	10	0.0113	*	0.0113	*	0.80759	GFAP	CoM	10.5129	GFAP	PaM	7.40675	-0.505249
KHDC4	GFAP_CoM	GFAP_PaM	7	10	0.0113	*	0.0113	*	0.80759	GFAP	CoM	8.92222	GFAP	PaM	5.02484	-0.828324
C19orf81	GFAP_CoM	GFAP_PaM	7	10	0.0114	*	0.0114	*	0.80759	GFAP	CoM	8.22657	GFAP	PaM	5.97054	-0.462431
RSRC2	GFAP_CoM	GFAP_PaM	7	10	0.0115	*	0.0115	*	0.80759	GFAP	CoM	7.71775	GFAP	PaM	3.78566	-1.02763
SGSM2	GFAP_CoM	GFAP_PaM	7	10	0.0115	*	0.0115	*	0.80759	GFAP	CoM	5.8217	GFAP	PaM	3.69272	-0.656756
PARP1	GFAP_CoM	GFAP_PaM	7	10	0.0117	*	0.0117	*	0.80759	GFAP	CoM	10.1589	GFAP	PaM	5.78293	-0.812867
SLC44A2	GFAP_CoM	GFAP_PaM	7	10	0.0117	*	0.0117	*	0.80759	GFAP	CoM	8.53769	GFAP	PaM	4.95521	-0.7849
TTC33	GFAP_CoM	GFAP_PaM	7	10	0.0118	*	0.0118	*	0.80759	GFAP	CoM	30.0923	GFAP	PaM	17.4921	-0.782694
MMP2	GFAP_CoM	GFAP_PaM	7	10	0.0119	*	0.0119	*	0.80759	GFAP	CoM	6.97895	GFAP	PaM	4.4008	-0.665244
TXNL4B	GFAP_CoM	GFAP_PaM	7	10	0.012	*	0.012	*	0.80759	GFAP	CoM	9.84601	GFAP	PaM	5.82186	-0.75806
GPR149	GFAP_CoM	GFAP_PaM	7	10	0.0122	*	0.0122	*	0.80759	GFAP	CoM	10.3643	GFAP	PaM	5.13276	-1.01382
LYSMD1	GFAP_CoM	GFAP_PaM	7	10	0.0122	*	0.0122	*	0.80759	GFAP	CoM	9.58196	GFAP	PaM	6.66905	-0.52284
MAP2K2	GFAP_CoM	GFAP_PaM	7	10	0.0123	*	0.0123	*	0.80759	GFAP	CoM	9.51326	GFAP	PaM	4.97978	-0.933858
CXCL1	GFAP_CoM	GFAP_PaM	7	10	0.0124	*	0.0124	*	0.80759	GFAP	CoM	9.68609	GFAP	PaM	5.56427	-0.799722
IRX6	GFAP_CoM	GFAP_PaM	7	10	0.0124	*	0.0124	*	0.80759	GFAP	CoM	6.53349	GFAP	PaM	3.06966	-1.08977
MAGEA11	GFAP_CoM	GFAP_PaM	7	10	0.0127	*	0.0127	*	0.80759	GFAP	CoM	9.95904	GFAP	PaM	5.57213	-0.837778
ZNF107	GFAP_CoM	GFAP_PaM	7	10	0.013	*	0.013	*	0.80759	GFAP	CoM	9.97002	GFAP	PaM	3.90291	-1.35304
SETMAR	GFAP_CoM	GFAP_PaM	7	10	0.0131	*	0.0131	*	0.80759	GFAP	CoM	9.26124	GFAP	PaM	6.69049	-0.469094
SNX27	GFAP_CoM	GFAP_PaM	7	10	0.0131	*	0.0131	*	0.80759	GFAP	CoM	7.68541	GFAP	PaM	4.44772	-0.789056
ASB6	GFAP_CoM	GFAP_PaM	7	10	0.0132	*	0.0132	*	0.80759	GFAP	CoM	11.7357	GFAP	PaM	6.77499	-0.792616
CAPRIN2	GFAP_CoM	GFAP_PaM	7	10	0.0132	*	0.0132	*	0.80759	GFAP	CoM	8.59105	GFAP	PaM	5.2358	-0.714426
REG3G	GFAP_CoM	GFAP_PaM	7	10	0.0132	*	0.0132	*	0.80759	GFAP	CoM	10.1748	GFAP	PaM	6.70981	-0.600661
SVOP	GFAP_CoM	GFAP_PaM	7	10	0.0132	*	0.0132	*	0.80759	GFAP	CoM	11.0605	GFAP	PaM	5.74128	-0.945972
VSNL1	GFAP_CoM	GFAP_PaM	7	10	0.0133	*	0.0133	*	0.80759	GFAP	CoM	11.9632	GFAP	PaM	6.18484	-0.95179
RPL39	GFAP_CoM	GFAP_PaM	7	10	0.0134	*	0.0134	*	0.80759	GFAP	CoM	10.619	GFAP	PaM	6.24787	-0.76521
SLC44A3	GFAP_CoM	GFAP_PaM	7	10	0.0134	*	0.0134	*	0.80759	GFAP	CoM	7.8909	GFAP	PaM	4.76978	-0.726269
FTSJ3	GFAP_CoM	GFAP_PaM	7	10	0.0135	*	0.0135	*	0.80759	GFAP	CoM	8.65698	GFAP	PaM	5.79454	-0.579169
FAM228A	GFAP_CoM	GFAP_PaM	7	10	0.0136	*	0.0136	*	0.80759	GFAP	CoM	7.75033	GFAP	PaM	4.9974	-0.633078
PPARA	GFAP_CoM	GFAP_PaM	7	10	0.0136	*	0.0136	*	0.80759	GFAP	CoM	8.1344	GFAP	PaM	4.5186	-0.848159
CAMSAP2	GFAP_CoM	GFAP_PaM	7	10	0.0137	*	0.0137	*	0.80759	GFAP	CoM	6.60884	GFAP	PaM	3.69283	-0.839671
FASLG	GFAP_CoM	GFAP_PaM	7	10	0.0138	*	0.0138	*	0.80759	GFAP	CoM	9.2464	GFAP	PaM	7.05008	-0.391251
MRPL27	GFAP_CoM	GFAP_PaM	7	10	0.014	*	0.014	*	0.80759	GFAP	CoM	9.90814	GFAP	PaM	5.51064	-0.846395
ZNF750	GFAP_CoM	GFAP_PaM	7	10	0.0141	*	0.0141	*	0.80759	GFAP	CoM	7.90593	GFAP	PaM	4.91483	-0.685793
EIF4A2	GFAP_CoM	GFAP_PaM	7	10	0.0143	*	0.0143	*	0.80759	GFAP	CoM	24.4327	GFAP	PaM	18.6422	-0.390238
ZNF302	GFAP_CoM	GFAP_PaM	7	10	0.0144	*	0.0144	*	0.80759	GFAP	CoM	9.10044	GFAP	PaM	6.40623	-0.506461
F8A1	GFAP_CoM	GFAP_PaM	7	10	0.0145	*	0.0145	*	0.80759	GFAP	CoM	8.65363	GFAP	PaM	5.61891	-0.623016
ZNF569	GFAP_CoM	GFAP_PaM	7	10	0.0145	*	0.0145	*	0.80759	GFAP	CoM	7.53235	GFAP	PaM	4.93142	-0.611098
PRSS53	GFAP_CoM	GFAP_PaM	7	10	0.0146	*	0.0146	*	0.80759	GFAP	CoM	12.3536	GFAP	PaM	7.67113	-0.68742
CLSTN3	GFAP_CoM	GFAP_PaM	7	10	0.0147	*	0.0147	*	0.80759	GFAP	CoM	7.4607	GFAP	PaM	4.46951	-0.739193
EFL1	GFAP_CoM	GFAP_PaM	7	10	0.0148	*	0.0148	*	0.80759	GFAP	CoM	7.39605	GFAP	PaM	4.37771	-0.756578
CTSH	GFAP_CoM	GFAP_PaM	7	10	0.0149	*	0.0149	*	0.80759	GFAP	CoM	8.31734	GFAP	PaM	5.74447	-0.533947
ITGA4	GFAP_CoM	GFAP_PaM	7	10	0.0149	*	0.0149	*	0.80759	GFAP	CoM	9.01802	GFAP	PaM	5.54997	-0.70033
FOXI1	GFAP_CoM	GFAP_PaM	7	10	0.015	*	0.015	*	0.80759	GFAP	CoM	9.64918	GFAP	PaM	6.02462	-0.679535
PGAM4	GFAP_CoM	GFAP_PaM	7	10	0.015	*	0.015	*	0.80759	GFAP	CoM	10.9059	GFAP	PaM	6.9592	-0.648116
PRR36	GFAP_CoM	GFAP_PaM	7	10	0.015	*	0.015	*	0.80759	GFAP	CoM	6.59185	GFAP	PaM	3.3541	-0.974757
SYNPO	GFAP_CoM	GFAP_PaM	7	10	0.015	*	0.015	*	0.80759	GFAP	CoM	9.91062	GFAP	PaM	6.48545	-0.611769
FBLL1	GFAP_CoM	GFAP_PaM	7	10	0.0151	*	0.0151	*	0.80759	GFAP	CoM	7.30143	GFAP	PaM	4.27464	-0.772377
IL17D	GFAP_CoM	GFAP_PaM	7	10	0.0152	*	0.0152	*	0.80759	GFAP	CoM	8.03182	GFAP	PaM	5.3454	-0.58743
ATP13A1	GFAP_CoM	GFAP_PaM	7	10	0.0153	*	0.0153	*	0.80759	GFAP	CoM	10.3658	GFAP	PaM	5.84853	-0.82569
B3GAT1	GFAP_CoM	GFAP_PaM	7	10	0.0155	*	0.0155	*	0.80759	GFAP	CoM	11.0253	GFAP	PaM	6.70006	-0.718568
GCA	GFAP_CoM	GFAP_PaM	7	10	0.0155	*	0.0155	*	0.80759	GFAP	CoM	8.49561	GFAP	PaM	5.67727	-0.58152
PLCXD3	GFAP_CoM	GFAP_PaM	7	10	0.0155	*	0.0155	*	0.80759	GFAP	CoM	8.72841	GFAP	PaM	4.76756	-0.872468
RMDN3	GFAP_CoM	GFAP_PaM	7	10	0.0155	*	0.0155	*	0.80759	GFAP	CoM	10.6877	GFAP	PaM	7.23677	-0.562535
TNFRSF11A	GFAP_CoM	GFAP_PaM	7	10	0.0155	*	0.0155	*	0.80759	GFAP	CoM	8.88327	GFAP	PaM	5.21222	-0.769192
BHLHA15	GFAP_CoM	GFAP_PaM	7	10	0.0156	*	0.0156	*	0.80759	GFAP	CoM	7.56136	GFAP	PaM	4.20831	-0.845406
KANSL1L	GFAP_CoM	GFAP_PaM	7	10	0.0156	*	0.0156	*	0.80759	GFAP	CoM	7.60506	GFAP	PaM	4.55782	-0.738617
FBXL8	GFAP_CoM	GFAP_PaM	7	10	0.0157	*	0.0157	*	0.80759	GFAP	CoM	7.76716	GFAP	PaM	4.73768	-0.713205
HBQ1	GFAP_CoM	GFAP_PaM	7	10	0.0157	*	0.0157	*	0.80759	GFAP	CoM	8.30585	GFAP	PaM	4.89119	-0.763942
BUB3	GFAP_CoM	GFAP_PaM	7	10	0.0158	*	0.0158	*	0.80759	GFAP	CoM	8.92805	GFAP	PaM	5.30275	-0.751606
GSTK1	GFAP_CoM	GFAP_PaM	7	10	0.0158	*	0.0158	*	0.80759	GFAP	CoM	7.73582	GFAP	PaM	4.77857	-0.694975
NCLN	GFAP_CoM	GFAP_PaM	7	10	0.0158	*	0.0158	*	0.80759	GFAP	CoM	7.46501	GFAP	PaM	4.05576	-0.880171
TMC2	GFAP_CoM	GFAP_PaM	7	10	0.0158	*	0.0158	*	0.80759	GFAP	CoM	9.02815	GFAP	PaM	5.60141	-0.68864
GYPA	GFAP_CoM	GFAP_PaM	7	10	0.0159	*	0.0159	*	0.80759	GFAP	CoM	8.79352	GFAP	PaM	5.27106	-0.738346
SYP	GFAP_CoM	GFAP_PaM	7	10	0.0159	*	0.0159	*	0.80759	GFAP	CoM	72.7213	GFAP	PaM	28.6802	-1.34232
COX8C	GFAP_CoM	GFAP_PaM	7	10	0.0161	*	0.0161	*	0.80759	GFAP	CoM	7.51723	GFAP	PaM	3.67423	-1.03276
C7orf50	GFAP_CoM	GFAP_PaM	7	10	0.0162	*	0.0162	*	0.80759	GFAP	CoM	10.373	GFAP	PaM	5.81617	-0.834695
RDH11	GFAP_CoM	GFAP_PaM	7	10	0.0164	*	0.0164	*	0.80759	GFAP	CoM	7.99259	GFAP	PaM	4.16614	-0.939951
SMG6	GFAP_CoM	GFAP_PaM	7	10	0.0165	*	0.0165	*	0.80759	GFAP	CoM	9.26698	GFAP	PaM	5.8534	-0.662823
CEP44	GFAP_CoM	GFAP_PaM	7	10	0.0166	*	0.0166	*	0.80759	GFAP	CoM	8.04151	GFAP	PaM	4.98604	-0.689572
FAM228B	GFAP_CoM	GFAP_PaM	7	10	0.0167	*	0.0167	*	0.80759	GFAP	CoM	7.92824	GFAP	PaM	4.53333	-0.80643
SYPL1	GFAP_CoM	GFAP_PaM	7	10	0.0167	*	0.0167	*	0.80759	GFAP	CoM	10.8484	GFAP	PaM	6.13142	-0.823185
H4C8	GFAP_CoM	GFAP_PaM	7	10	0.0169	*	0.0169	*	0.80759	GFAP	CoM	9.22958	GFAP	PaM	6.67562	-0.467363
CCDC130	GFAP_CoM	GFAP_PaM	7	10	0.0173	*	0.0173	*	0.80759	GFAP	CoM	6.43726	GFAP	PaM	4.13641	-0.638068
HTN1	GFAP_CoM	GFAP_PaM	7	10	0.0174	*	0.0174	*	0.80759	GFAP	CoM	9.07663	GFAP	PaM	5.71404	-0.667644
MCTS1	GFAP_CoM	GFAP_PaM	7	10	0.0174	*	0.0174	*	0.80759	GFAP	CoM	10.1516	GFAP	PaM	6.15925	-0.720887
HRC	GFAP_CoM	GFAP_PaM	7	10	0.0175	*	0.0175	*	0.80759	GFAP	CoM	9.36103	GFAP	PaM	6.02522	-0.635653
SCO1	GFAP_CoM	GFAP_PaM	7	10	0.0175	*	0.0175	*	0.80759	GFAP	CoM	8.11285	GFAP	PaM	4.88119	-0.732975
PDLIM1	GFAP_CoM	GFAP_PaM	7	10	0.0176	*	0.0176	*	0.80759	GFAP	CoM	8.68086	GFAP	PaM	5.75283	-0.593566
TMBIM6	GFAP_CoM	GFAP_PaM	7	10	0.0177	*	0.0177	*	0.80759	GFAP	CoM	8.54446	GFAP	PaM	3.93979	-1.11687
WDR11	GFAP_CoM	GFAP_PaM	7	10	0.0177	*	0.0177	*	0.80759	GFAP	CoM	11.4399	GFAP	PaM	6.89765	-0.729895
GTF2H1	GFAP_CoM	GFAP_PaM	7	10	0.0178	*	0.0178	*	0.80759	GFAP	CoM	6.56013	GFAP	PaM	3.88177	-0.75701
ADAM15	GFAP_CoM	GFAP_PaM	7	10	0.018	*	0.018	*	0.80759	GFAP	CoM	66.6707	GFAP	PaM	38.63	-0.787333
TMEM30A	GFAP_CoM	GFAP_PaM	7	10	0.0183	*	0.0183	*	0.80759	GFAP	CoM	85.2295	GFAP	PaM	41.1406	-1.05079
SARAF	GFAP_CoM	GFAP_PaM	7	10	0.0185	*	0.0185	*	0.80759	GFAP	CoM	19.887	GFAP	PaM	11.3818	-0.805091
PTPN22	GFAP_CoM	GFAP_PaM	7	10	0.0186	*	0.0186	*	0.80759	GFAP	CoM	11.5132	GFAP	PaM	8.50784	-0.436423
ZNF23	GFAP_CoM	GFAP_PaM	7	10	0.0186	*	0.0186	*	0.80759	GFAP	CoM	10.2677	GFAP	PaM	6.48358	-0.663248
PLEC	GFAP_CoM	GFAP_PaM	7	10	0.0187	*	0.0187	*	0.80759	GFAP	CoM	16.645	GFAP	PaM	10.385	-0.680582
LDHAL6B	GFAP_CoM	GFAP_PaM	7	10	0.0188	*	0.0188	*	0.80759	GFAP	CoM	7.78986	GFAP	PaM	4.92863	-0.66041
MTNR1B	GFAP_CoM	GFAP_PaM	7	10	0.0188	*	0.0188	*	0.80759	GFAP	CoM	8.9857	GFAP	PaM	5.14085	-0.805624
THRSP	GFAP_CoM	GFAP_PaM	7	10	0.0188	*	0.0188	*	0.80759	GFAP	CoM	7.87659	GFAP	PaM	4.75094	-0.729357
ZNF180	GFAP_CoM	GFAP_PaM	7	10	0.019	*	0.019	*	0.80759	GFAP	CoM	11.3936	GFAP	PaM	8.46105	-0.429314
DHX33	GFAP_CoM	GFAP_PaM	7	10	0.0191	*	0.0191	*	0.80759	GFAP	CoM	8.92383	GFAP	PaM	4.58887	-0.959523
TIGD6	GFAP_CoM	GFAP_PaM	7	10	0.0191	*	0.0191	*	0.80759	GFAP	CoM	7.7036	GFAP	PaM	4.9563	-0.636268
SGF29	GFAP_CoM	GFAP_PaM	7	10	0.0192	*	0.0192	*	0.80759	GFAP	CoM	11.059	GFAP	PaM	5.45625	-1.01925
TBX4	GFAP_CoM	GFAP_PaM	7	10	0.0193	*	0.0193	*	0.80759	GFAP	CoM	9.94002	GFAP	PaM	5.00026	-0.991246
RILP	GFAP_CoM	GFAP_PaM	7	10	0.0194	*	0.0194	*	0.80759	GFAP	CoM	8.43548	GFAP	PaM	5.14376	-0.713648
CYGB	GFAP_CoM	GFAP_PaM	7	10	0.0195	*	0.0195	*	0.80759	GFAP	CoM	9.83593	GFAP	PaM	6.81543	-0.529258
HMX2	GFAP_CoM	GFAP_PaM	7	10	0.0196	*	0.0196	*	0.80759	GFAP	CoM	9.03897	GFAP	PaM	4.79415	-0.914884
IL2RA	GFAP_CoM	GFAP_PaM	7	10	0.0197	*	0.0197	*	0.80759	GFAP	CoM	10.2647	GFAP	PaM	7.55309	-0.442548
IFNK	GFAP_CoM	GFAP_PaM	7	10	0.0198	*	0.0198	*	0.80759	GFAP	CoM	9.22151	GFAP	PaM	5.82051	-0.663857
LZTFL1	GFAP_CoM	GFAP_PaM	7	10	0.0198	*	0.0198	*	0.80759	GFAP	CoM	6.4953	GFAP	PaM	4.21086	-0.625281
UBE2N	GFAP_CoM	GFAP_PaM	7	10	0.0199	*	0.0199	*	0.80759	GFAP	CoM	6.20584	GFAP	PaM	4.10889	-0.594877
PDE6H	GFAP_CoM	GFAP_PaM	7	10	0.0201	*	0.0201	*	0.80759	GFAP	CoM	5.67287	GFAP	PaM	3.02922	-0.905132
CFAP36	GFAP_CoM	GFAP_PaM	7	10	0.0202	*	0.0202	*	0.80759	GFAP	CoM	7.00427	GFAP	PaM	4.45335	-0.653343
TNRC6A	GFAP_CoM	GFAP_PaM	7	10	0.0202	*	0.0202	*	0.80759	GFAP	CoM	8.66507	GFAP	PaM	5.6844	-0.608205
LIAS	GFAP_CoM	GFAP_PaM	7	10	0.0203	*	0.0203	*	0.80759	GFAP	CoM	7.49686	GFAP	PaM	4.79014	-0.646219
IL33	GFAP_CoM	GFAP_PaM	7	10	0.0204	*	0.0204	*	0.80759	GFAP	CoM	8.83497	GFAP	PaM	5.54976	-0.670799
PCDH19	GFAP_CoM	GFAP_PaM	7	10	0.0204	*	0.0204	*	0.80759	GFAP	CoM	8.55454	GFAP	PaM	3.67784	-1.21783
AASS	GFAP_CoM	GFAP_PaM	7	10	0.0205	*	0.0205	*	0.80759	GFAP	CoM	7.89384	GFAP	PaM	4.69693	-0.74901
EXPH5	GFAP_CoM	GFAP_PaM	7	10	0.0206	*	0.0206	*	0.80759	GFAP	CoM	7.96103	GFAP	PaM	5.12655	-0.634966
DYNLRB2	GFAP_CoM	GFAP_PaM	7	10	0.0207	*	0.0207	*	0.80759	GFAP	CoM	13.5721	GFAP	PaM	6.70325	-1.01771
SRR	GFAP_CoM	GFAP_PaM	7	10	0.0207	*	0.0207	*	0.80759	GFAP	CoM	7.34955	GFAP	PaM	5.20372	-0.498114
TOR1A	GFAP_CoM	GFAP_PaM	7	10	0.0208	*	0.0208	*	0.80759	GFAP	CoM	6.80513	GFAP	PaM	3.87214	-0.81349
AP2M1	GFAP_CoM	GFAP_PaM	7	10	0.0209	*	0.0209	*	0.80759	GFAP	CoM	10.4462	GFAP	PaM	6.95707	-0.586432
FBXO24	GFAP_CoM	GFAP_PaM	7	10	0.0209	*	0.0209	*	0.80759	GFAP	CoM	9.22291	GFAP	PaM	5.53702	-0.736113
DSC1	GFAP_CoM	GFAP_PaM	7	10	0.021	*	0.021	*	0.80759	GFAP	CoM	8.56481	GFAP	PaM	5.75586	-0.57339
MCU	GFAP_CoM	GFAP_PaM	7	10	0.0211	*	0.0211	*	0.80759	GFAP	CoM	9.86392	GFAP	PaM	6.75465	-0.546279
ARFGEF2	GFAP_CoM	GFAP_PaM	7	10	0.0212	*	0.0212	*	0.80759	GFAP	CoM	8.54713	GFAP	PaM	5.52364	-0.62982
IMPDH2	GFAP_CoM	GFAP_PaM	7	10	0.0212	*	0.0212	*	0.80759	GFAP	CoM	9.96882	GFAP	PaM	6.48871	-0.619491
NOTCH1	GFAP_CoM	GFAP_PaM	7	10	0.0212	*	0.0212	*	0.80759	GFAP	CoM	9.33928	GFAP	PaM	5.1449	-0.860169
PNKP	GFAP_CoM	GFAP_PaM	7	10	0.0212	*	0.0212	*	0.80759	GFAP	CoM	6.58663	GFAP	PaM	3.83405	-0.780671
SPATA31E1	GFAP_CoM	GFAP_PaM	7	10	0.0212	*	0.0212	*	0.80759	GFAP	CoM	9.62919	GFAP	PaM	5.11984	-0.911315
CKLF	GFAP_CoM	GFAP_PaM	7	10	0.0213	*	0.0213	*	0.80759	GFAP	CoM	8.58449	GFAP	PaM	6.06093	-0.502193
SPACA5B	GFAP_CoM	GFAP_PaM	7	10	0.0213	*	0.0213	*	0.80759	GFAP	CoM	7.96902	GFAP	PaM	4.30315	-0.889009
PSCA	GFAP_CoM	GFAP_PaM	7	10	0.0214	*	0.0214	*	0.80759	GFAP	CoM	6.47142	GFAP	PaM	3.53952	-0.870526
AGO4	GFAP_CoM	GFAP_PaM	7	10	0.0215	*	0.0215	*	0.80759	GFAP	CoM	8.12245	GFAP	PaM	5.75035	-0.498266
ERC2	GFAP_CoM	GFAP_PaM	7	10	0.0215	*	0.0215	*	0.80759	GFAP	CoM	7.75914	GFAP	PaM	4.36088	-0.831277
SULT4A1	GFAP_CoM	GFAP_PaM	7	10	0.0215	*	0.0215	*	0.80759	GFAP	CoM	18.2854	GFAP	PaM	9.15048	-0.998776
GBP6	GFAP_CoM	GFAP_PaM	7	10	0.0216	*	0.0216	*	0.80759	GFAP	CoM	6.79082	GFAP	PaM	4.29197	-0.661947
PAQR4	GFAP_CoM	GFAP_PaM	7	10	0.0216	*	0.0216	*	0.80759	GFAP	CoM	10.0404	GFAP	PaM	5.98194	-0.74713
RGL1	GFAP_CoM	GFAP_PaM	7	10	0.0216	*	0.0216	*	0.80759	GFAP	CoM	13.5331	GFAP	PaM	7.26648	-0.897167
FAM220A	GFAP_CoM	GFAP_PaM	7	10	0.0218	*	0.0218	*	0.80759	GFAP	CoM	9.92663	GFAP	PaM	6.43216	-0.626
MASP2	GFAP_CoM	GFAP_PaM	7	10	0.0219	*	0.0219	*	0.80759	GFAP	CoM	8.34067	GFAP	PaM	5.4148	-0.623256
TANK	GFAP_CoM	GFAP_PaM	7	10	0.0219	*	0.0219	*	0.80759	GFAP	CoM	11.8932	GFAP	PaM	7.35005	-0.694307
ARHGAP19	GFAP_CoM	GFAP_PaM	7	10	0.022	*	0.022	*	0.80759	GFAP	CoM	9.1509	GFAP	PaM	6.27152	-0.545098
PRR16	GFAP_CoM	GFAP_PaM	7	10	0.022	*	0.022	*	0.80759	GFAP	CoM	10.2163	GFAP	PaM	6.3238	-0.692004
TARM1	GFAP_CoM	GFAP_PaM	7	10	0.022	*	0.022	*	0.80759	GFAP	CoM	10.245	GFAP	PaM	6.65644	-0.622093
GPR83	GFAP_CoM	GFAP_PaM	7	10	0.0221	*	0.0221	*	0.80759	GFAP	CoM	9.88953	GFAP	PaM	5.74283	-0.78414
TEX52	GFAP_CoM	GFAP_PaM	7	10	0.0221	*	0.0221	*	0.80759	GFAP	CoM	9.27931	GFAP	PaM	6.13313	-0.597395
ARHGAP17	GFAP_CoM	GFAP_PaM	7	10	0.0222	*	0.0222	*	0.80759	GFAP	CoM	10.0697	GFAP	PaM	6.44391	-0.644008
CPNE6	GFAP_CoM	GFAP_PaM	7	10	0.0222	*	0.0222	*	0.80759	GFAP	CoM	11.5328	GFAP	PaM	7.46931	-0.626694
CASP14	GFAP_CoM	GFAP_PaM	7	10	0.0223	*	0.0223	*	0.80759	GFAP	CoM	5.9863	GFAP	PaM	3.23387	-0.888402
NOP56	GFAP_CoM	GFAP_PaM	7	10	0.0223	*	0.0223	*	0.80759	GFAP	CoM	7.44721	GFAP	PaM	5.44795	-0.450987
RNF128	GFAP_CoM	GFAP_PaM	7	10	0.0224	*	0.0224	*	0.80759	GFAP	CoM	7.95321	GFAP	PaM	5.17113	-0.621058
PSMC5	GFAP_CoM	GFAP_PaM	7	10	0.0225	*	0.0225	*	0.80759	GFAP	CoM	10.3603	GFAP	PaM	6.53821	-0.664097
ZNF830	GFAP_CoM	GFAP_PaM	7	10	0.0225	*	0.0225	*	0.80759	GFAP	CoM	10.7769	GFAP	PaM	5.72968	-0.911419
BRAF	GFAP_CoM	GFAP_PaM	7	10	0.0228	*	0.0228	*	0.80759	GFAP	CoM	9.12993	GFAP	PaM	7.15061	-0.352536
ITGA10	GFAP_CoM	GFAP_PaM	7	10	0.0229	*	0.0229	*	0.80759	GFAP	CoM	9.49914	GFAP	PaM	6.27446	-0.598306
REEP2	GFAP_CoM	GFAP_PaM	7	10	0.0229	*	0.0229	*	0.80759	GFAP	CoM	11.5378	GFAP	PaM	7.37869	-0.644932
TBCB	GFAP_CoM	GFAP_PaM	7	10	0.0229	*	0.0229	*	0.80759	GFAP	CoM	9.32785	GFAP	PaM	4.89278	-0.93089
EFHC2	GFAP_CoM	GFAP_PaM	7	10	0.023	*	0.023	*	0.80759	GFAP	CoM	6.96745	GFAP	PaM	4.63993	-0.586528
RPL22	GFAP_CoM	GFAP_PaM	7	10	0.0233	*	0.0233	*	0.80759	GFAP	CoM	13.4104	GFAP	PaM	8.59737	-0.641389
POLE3	GFAP_CoM	GFAP_PaM	7	10	0.0234	*	0.0234	*	0.80759	GFAP	CoM	7.94067	GFAP	PaM	4.06909	-0.964554
RTL10	GFAP_CoM	GFAP_PaM	7	10	0.0234	*	0.0234	*	0.80759	GFAP	CoM	11.7708	GFAP	PaM	7.30472	-0.68831
SLC6A8	GFAP_CoM	GFAP_PaM	7	10	0.0235	*	0.0235	*	0.80759	GFAP	CoM	6.63857	GFAP	PaM	3.78787	-0.809487
MCF2L	GFAP_CoM	GFAP_PaM	7	10	0.0236	*	0.0236	*	0.80759	GFAP	CoM	6.77382	GFAP	PaM	3.74362	-0.855536
C7orf61	GFAP_CoM	GFAP_PaM	7	10	0.0237	*	0.0237	*	0.80759	GFAP	CoM	8.5854	GFAP	PaM	5.40056	-0.668775
FKBP2	GFAP_CoM	GFAP_PaM	7	10	0.0238	*	0.0238	*	0.80759	GFAP	CoM	10.2869	GFAP	PaM	7.14328	-0.526147
C3orf52	GFAP_CoM	GFAP_PaM	7	10	0.0239	*	0.0239	*	0.80759	GFAP	CoM	11.8085	GFAP	PaM	8.11624	-0.540937
SLC3A1	GFAP_CoM	GFAP_PaM	7	10	0.024	*	0.024	*	0.80759	GFAP	CoM	7.46797	GFAP	PaM	4.91207	-0.604385
MAEL	GFAP_CoM	GFAP_PaM	7	10	0.0241	*	0.0241	*	0.80759	GFAP	CoM	7.8184	GFAP	PaM	4.93111	-0.664962
IDI1	GFAP_CoM	GFAP_PaM	7	10	0.0242	*	0.0242	*	0.80759	GFAP	CoM	9.20984	GFAP	PaM	4.62854	-0.992618
ADGRD1	GFAP_CoM	GFAP_PaM	7	10	0.0243	*	0.0243	*	0.80759	GFAP	CoM	8.80148	GFAP	PaM	5.37957	-0.710254
CSNK2A2	GFAP_CoM	GFAP_PaM	7	10	0.0243	*	0.0243	*	0.80759	GFAP	CoM	7.5905	GFAP	PaM	4.74883	-0.676622
MCM9	GFAP_CoM	GFAP_PaM	7	10	0.0243	*	0.0243	*	0.80759	GFAP	CoM	7.40564	GFAP	PaM	3.96459	-0.901453
SPINK6	GFAP_CoM	GFAP_PaM	7	10	0.0243	*	0.0243	*	0.80759	GFAP	CoM	9.2958	GFAP	PaM	6.42873	-0.532046
SEPHS1	GFAP_CoM	GFAP_PaM	7	10	0.0244	*	0.0244	*	0.80759	GFAP	CoM	10.2743	GFAP	PaM	6.25982	-0.714845
VPS37D	GFAP_CoM	GFAP_PaM	7	10	0.0244	*	0.0244	*	0.80759	GFAP	CoM	14.7631	GFAP	PaM	8.76278	-0.752532
SLC45A3	GFAP_CoM	GFAP_PaM	7	10	0.0246	*	0.0246	*	0.80759	GFAP	CoM	8.73014	GFAP	PaM	5.91813	-0.560864
DNAH10	GFAP_CoM	GFAP_PaM	7	10	0.0247	*	0.0247	*	0.80759	GFAP	CoM	9.48996	GFAP	PaM	6.60403	-0.523055
HUS1B	GFAP_CoM	GFAP_PaM	7	10	0.0247	*	0.0247	*	0.80759	GFAP	CoM	6.76571	GFAP	PaM	4.27211	-0.663293
MRPL47	GFAP_CoM	GFAP_PaM	7	10	0.0247	*	0.0247	*	0.80759	GFAP	CoM	12.0846	GFAP	PaM	7.66564	-0.656687
PRR13	GFAP_CoM	GFAP_PaM	7	10	0.0247	*	0.0247	*	0.80759	GFAP	CoM	10.0799	GFAP	PaM	7.20228	-0.484963
CEP135	GFAP_CoM	GFAP_PaM	7	10	0.0248	*	0.0248	*	0.80759	GFAP	CoM	10.1218	GFAP	PaM	6.57914	-0.621489
ABHD16A	GFAP_CoM	GFAP_PaM	7	10	0.0249	*	0.0249	*	0.80759	GFAP	CoM	41.7717	GFAP	PaM	26.9669	-0.631337
JAK2	GFAP_CoM	GFAP_PaM	7	10	0.0249	*	0.0249	*	0.80759	GFAP	CoM	7.85654	GFAP	PaM	4.95186	-0.665923
POP4	GFAP_CoM	GFAP_PaM	7	10	0.0249	*	0.0249	*	0.80759	GFAP	CoM	8.72515	GFAP	PaM	5.5403	-0.655218
ECH1	GFAP_CoM	GFAP_PaM	7	10	0.025	*	0.025	*	0.80759	GFAP	CoM	8.03839	GFAP	PaM	5.78049	-0.475714
RHEBL1	GFAP_CoM	GFAP_PaM	7	10	0.0251	*	0.0251	*	0.80759	GFAP	CoM	8.82274	GFAP	PaM	6.1994	-0.509099
SNCG	GFAP_CoM	GFAP_PaM	7	10	0.0251	*	0.0251	*	0.80759	GFAP	CoM	7.89922	GFAP	PaM	3.68815	-1.09882
TRAF1	GFAP_CoM	GFAP_PaM	7	10	0.0251	*	0.0251	*	0.80759	GFAP	CoM	7.44971	GFAP	PaM	4.70211	-0.663876
MID1	GFAP_CoM	GFAP_PaM	7	10	0.0252	*	0.0252	*	0.80759	GFAP	CoM	6.54726	GFAP	PaM	4.39487	-0.575072
PAIP2	GFAP_CoM	GFAP_PaM	7	10	0.0252	*	0.0252	*	0.80759	GFAP	CoM	6.29487	GFAP	PaM	3.20485	-0.973921
SMIM30	GFAP_CoM	GFAP_PaM	7	10	0.0252	*	0.0252	*	0.80759	GFAP	CoM	9.82869	GFAP	PaM	6.42264	-0.613833
CDK5R1	GFAP_CoM	GFAP_PaM	7	10	0.0253	*	0.0253	*	0.80759	GFAP	CoM	12.5006	GFAP	PaM	6.33518	-0.980541
NOTCH2NLA	GFAP_CoM	GFAP_PaM	7	10	0.0254	*	0.0254	*	0.80759	GFAP	CoM	7.68051	GFAP	PaM	5.22693	-0.555238
LTO1	GFAP_CoM	GFAP_PaM	7	10	0.0255	*	0.0255	*	0.80759	GFAP	CoM	7.4794	GFAP	PaM	4.47161	-0.742128
FNBP1L	GFAP_CoM	GFAP_PaM	7	10	0.0258	*	0.0258	*	0.80759	GFAP	CoM	9.25848	GFAP	PaM	5.74486	-0.688505
EIF2B1	GFAP_CoM	GFAP_PaM	7	10	0.026	*	0.026	*	0.80759	GFAP	CoM	8.58717	GFAP	PaM	5.7914	-0.568272
RABGAP1L	GFAP_CoM	GFAP_PaM	7	10	0.026	*	0.026	*	0.80759	GFAP	CoM	8.35978	GFAP	PaM	4.33391	-0.947794
RFPL2	GFAP_CoM	GFAP_PaM	7	10	0.0261	*	0.0261	*	0.80759	GFAP	CoM	10.0056	GFAP	PaM	6.09098	-0.716061
C4orf3	GFAP_CoM	GFAP_PaM	7	10	0.0262	*	0.0262	*	0.80759	GFAP	CoM	12.1078	GFAP	PaM	7.10272	-0.769493
OR52E1	GFAP_CoM	GFAP_PaM	7	10	0.0262	*	0.0262	*	0.80759	GFAP	CoM	5.95029	GFAP	PaM	3.16352	-0.911431
TEP1	GFAP_CoM	GFAP_PaM	7	10	0.0262	*	0.0262	*	0.80759	GFAP	CoM	8.18343	GFAP	PaM	5.04445	-0.698007
RNF157	GFAP_CoM	GFAP_PaM	7	10	0.0263	*	0.0263	*	0.80759	GFAP	CoM	9.8103	GFAP	PaM	5.52244	-0.828991
ZCCHC3	GFAP_CoM	GFAP_PaM	7	10	0.0266	*	0.0266	*	0.80759	GFAP	CoM	10.7282	GFAP	PaM	7.37938	-0.539829
ATP1A1	GFAP_CoM	GFAP_PaM	7	10	0.0267	*	0.0267	*	0.80759	GFAP	CoM	9.70011	GFAP	PaM	5.62898	-0.785126
OR51S1	GFAP_CoM	GFAP_PaM	7	10	0.0267	*	0.0267	*	0.80759	GFAP	CoM	7.39575	GFAP	PaM	4.59173	-0.687656
ALDH1A2	GFAP_CoM	GFAP_PaM	7	10	0.0268	*	0.0268	*	0.80759	GFAP	CoM	9.32334	GFAP	PaM	6.12141	-0.606984
MACF1	GFAP_CoM	GFAP_PaM	7	10	0.0268	*	0.0268	*	0.80759	GFAP	CoM	9.14875	GFAP	PaM	5.27382	-0.794725
PAGE1	GFAP_CoM	GFAP_PaM	7	10	0.0269	*	0.0269	*	0.80759	GFAP	CoM	9.06124	GFAP	PaM	6.34218	-0.51473
ZNF763	GFAP_CoM	GFAP_PaM	7	10	0.027	*	0.027	*	0.80759	GFAP	CoM	7.4492	GFAP	PaM	4.92432	-0.59716
EPS15L1	GFAP_CoM	GFAP_PaM	7	10	0.0271	*	0.0271	*	0.80759	GFAP	CoM	7.22418	GFAP	PaM	4.39667	-0.716423
COX15	GFAP_CoM	GFAP_PaM	7	10	0.0272	*	0.0272	*	0.80759	GFAP	CoM	10.3166	GFAP	PaM	5.75438	-0.842239
DUX4	GFAP_CoM	GFAP_PaM	7	10	0.0272	*	0.0272	*	0.80759	GFAP	CoM	48.885	GFAP	PaM	29.1139	-0.747684
EMC10	GFAP_CoM	GFAP_PaM	7	10	0.0272	*	0.0272	*	0.80759	GFAP	CoM	16.5027	GFAP	PaM	12.3481	-0.418412
CDHR2	GFAP_CoM	GFAP_PaM	7	10	0.0273	*	0.0273	*	0.80759	GFAP	CoM	10.6614	GFAP	PaM	6.5211	-0.709209
GORASP1	GFAP_CoM	GFAP_PaM	7	10	0.0275	*	0.0275	*	0.80759	GFAP	CoM	11.0121	GFAP	PaM	5.57558	-0.981898
GZMB	GFAP_CoM	GFAP_PaM	7	10	0.0275	*	0.0275	*	0.80759	GFAP	CoM	12.2523	GFAP	PaM	8.67675	-0.497825
PARM1	GFAP_CoM	GFAP_PaM	7	10	0.0275	*	0.0275	*	0.80759	GFAP	CoM	8.01773	GFAP	PaM	5.981	-0.422807
COX6A1	GFAP_CoM	GFAP_PaM	7	10	0.0276	*	0.0276	*	0.80759	GFAP	CoM	18.0585	GFAP	PaM	10.8295	-0.737713
PHKA2	GFAP_CoM	GFAP_PaM	7	10	0.0276	*	0.0276	*	0.80759	GFAP	CoM	6.16294	GFAP	PaM	3.60741	-0.772655
FBXO8	GFAP_CoM	GFAP_PaM	7	10	0.0277	*	0.0277	*	0.80759	GFAP	CoM	7.13894	GFAP	PaM	4.4231	-0.690652
DEFB105A	GFAP_CoM	GFAP_PaM	7	10	0.0279	*	0.0279	*	0.80759	GFAP	CoM	6.36355	GFAP	PaM	3.67602	-0.791685
RNF125	GFAP_CoM	GFAP_PaM	7	10	0.0279	*	0.0279	*	0.80759	GFAP	CoM	7.56437	GFAP	PaM	4.41415	-0.777085
ASPRV1	GFAP_CoM	GFAP_PaM	7	10	0.028	*	0.028	*	0.80759	GFAP	CoM	9.08932	GFAP	PaM	5.96074	-0.60868
MMP24	GFAP_CoM	GFAP_PaM	7	10	0.0282	*	0.0282	*	0.80759	GFAP	CoM	7.29138	GFAP	PaM	4.65815	-0.646435
OR10H5	GFAP_CoM	GFAP_PaM	7	10	0.0282	*	0.0282	*	0.80759	GFAP	CoM	7.95063	GFAP	PaM	5.90635	-0.428803
CD163	GFAP_CoM	GFAP_PaM	7	10	0.0283	*	0.0283	*	0.80759	GFAP	CoM	10.3538	GFAP	PaM	6.51314	-0.668733
KDELR1	GFAP_CoM	GFAP_PaM	7	10	0.0283	*	0.0283	*	0.80759	GFAP	CoM	5.96847	GFAP	PaM	3.1115	-0.939749
SLC17A7	GFAP_CoM	GFAP_PaM	7	10	0.0283	*	0.0283	*	0.80759	GFAP	CoM	11.1595	GFAP	PaM	6.59135	-0.759622
SAMD4A	GFAP_CoM	GFAP_PaM	7	10	0.0284	*	0.0284	*	0.80759	GFAP	CoM	9.19185	GFAP	PaM	6.72815	-0.450145
GREM2	GFAP_CoM	GFAP_PaM	7	10	0.0285	*	0.0285	*	0.80759	GFAP	CoM	7.86701	GFAP	PaM	5.0848	-0.629626
MGAT4D	GFAP_CoM	GFAP_PaM	7	10	0.0285	*	0.0285	*	0.80759	GFAP	CoM	9.21001	GFAP	PaM	6.29523	-0.548944
PRPF38B	GFAP_CoM	GFAP_PaM	7	10	0.0285	*	0.0285	*	0.80759	GFAP	CoM	8.65859	GFAP	PaM	5.59332	-0.630428
SDHAF4	GFAP_CoM	GFAP_PaM	7	10	0.0285	*	0.0285	*	0.80759	GFAP	CoM	10.2703	GFAP	PaM	7.21597	-0.509209
THRAP3	GFAP_CoM	GFAP_PaM	7	10	0.0285	*	0.0285	*	0.80759	GFAP	CoM	8.61888	GFAP	PaM	6.08101	-0.503189
CITED1	GFAP_CoM	GFAP_PaM	7	10	0.0286	*	0.0286	*	0.80759	GFAP	CoM	6.85219	GFAP	PaM	3.7527	-0.868638
FLVCR2	GFAP_CoM	GFAP_PaM	7	10	0.0286	*	0.0286	*	0.80759	GFAP	CoM	8.79863	GFAP	PaM	5.4281	-0.696832
KBTBD11	GFAP_CoM	GFAP_PaM	7	10	0.0286	*	0.0286	*	0.80759	GFAP	CoM	10.0345	GFAP	PaM	6.81276	-0.558659
OR9G1	GFAP_CoM	GFAP_PaM	7	10	0.0289	*	0.0289	*	0.80759	GFAP	CoM	8.57789	GFAP	PaM	5.49274	-0.643098
SERPINB4	GFAP_CoM	GFAP_PaM	7	10	0.0289	*	0.0289	*	0.80759	GFAP	CoM	8.00519	GFAP	PaM	4.60092	-0.799014
TSPYL4	GFAP_CoM	GFAP_PaM	7	10	0.0289	*	0.0289	*	0.80759	GFAP	CoM	15.4426	GFAP	PaM	9.08914	-0.764698
ARHGEF39	GFAP_CoM	GFAP_PaM	7	10	0.029	*	0.029	*	0.80759	GFAP	CoM	7.60559	GFAP	PaM	4.13038	-0.880786
DECR1	GFAP_CoM	GFAP_PaM	7	10	0.029	*	0.029	*	0.80759	GFAP	CoM	10.647	GFAP	PaM	6.50059	-0.711801
NDUFAF6	GFAP_CoM	GFAP_PaM	7	10	0.029	*	0.029	*	0.80759	GFAP	CoM	8.43086	GFAP	PaM	5.22538	-0.690143
MTBP	GFAP_CoM	GFAP_PaM	7	10	0.0291	*	0.0291	*	0.80759	GFAP	CoM	9.33334	GFAP	PaM	6.64956	-0.489136
SSTR5	GFAP_CoM	GFAP_PaM	7	10	0.0291	*	0.0291	*	0.80759	GFAP	CoM	9.69542	GFAP	PaM	5.84935	-0.729028
ADAM8	GFAP_CoM	GFAP_PaM	7	10	0.0292	*	0.0292	*	0.80759	GFAP	CoM	8.78415	GFAP	PaM	6.26133	-0.488433
VASP	GFAP_CoM	GFAP_PaM	7	10	0.0292	*	0.0292	*	0.80759	GFAP	CoM	9.25924	GFAP	PaM	6.27579	-0.561097
SLC27A3	GFAP_CoM	GFAP_PaM	7	10	0.0293	*	0.0293	*	0.80759	GFAP	CoM	8.98727	GFAP	PaM	5.17411	-0.796574
C19orf47	GFAP_CoM	GFAP_PaM	7	10	0.0295	*	0.0295	*	0.80759	GFAP	CoM	8.12072	GFAP	PaM	4.80069	-0.758367
CTNNA1	GFAP_CoM	GFAP_PaM	7	10	0.0295	*	0.0295	*	0.80759	GFAP	CoM	8.29185	GFAP	PaM	5.29404	-0.647326
ATXN3	GFAP_CoM	GFAP_PaM	7	10	0.0297	*	0.0297	*	0.80759	GFAP	CoM	6.73227	GFAP	PaM	4.26928	-0.6571
SEMA3B	GFAP_CoM	GFAP_PaM	7	10	0.0297	*	0.0297	*	0.80759	GFAP	CoM	6.79667	GFAP	PaM	4.03583	-0.751962
FAM221B	GFAP_CoM	GFAP_PaM	7	10	0.0299	*	0.0299	*	0.80759	GFAP	CoM	7.13683	GFAP	PaM	4.15483	-0.780493
LRIG2	GFAP_CoM	GFAP_PaM	7	10	0.0299	*	0.0299	*	0.80759	GFAP	CoM	8.22725	GFAP	PaM	5.1681	-0.670775
ANXA9	GFAP_CoM	GFAP_PaM	7	10	0.03	*	0.03	*	0.80759	GFAP	CoM	9.11668	GFAP	PaM	5.98752	-0.606551
GDI2	GFAP_CoM	GFAP_PaM	7	10	0.0301	*	0.0301	*	0.80759	GFAP	CoM	10.2184	GFAP	PaM	7.71034	-0.406302
TMBIM4	GFAP_CoM	GFAP_PaM	7	10	0.0301	*	0.0301	*	0.80759	GFAP	CoM	7.00677	GFAP	PaM	4.09642	-0.774386
FAM186B	GFAP_CoM	GFAP_PaM	7	10	0.0302	*	0.0302	*	0.80759	GFAP	CoM	8.54921	GFAP	PaM	5.28622	-0.693554
PPCS	GFAP_CoM	GFAP_PaM	7	10	0.0302	*	0.0302	*	0.80759	GFAP	CoM	9.31027	GFAP	PaM	6.0747	-0.616008
SAR1B	GFAP_CoM	GFAP_PaM	7	10	0.0302	*	0.0302	*	0.80759	GFAP	CoM	7.05859	GFAP	PaM	3.92354	-0.847227
TERF2IP	GFAP_CoM	GFAP_PaM	7	10	0.0302	*	0.0302	*	0.80759	GFAP	CoM	10.8745	GFAP	PaM	6.09751	-0.834653
NKX6-3	GFAP_CoM	GFAP_PaM	7	10	0.0303	*	0.0303	*	0.80759	GFAP	CoM	7.97445	GFAP	PaM	5.09201	-0.647151
TAF6	GFAP_CoM	GFAP_PaM	7	10	0.0303	*	0.0303	*	0.80759	GFAP	CoM	10.5017	GFAP	PaM	6.26563	-0.745096
TTBK1	GFAP_CoM	GFAP_PaM	7	10	0.0303	*	0.0303	*	0.80759	GFAP	CoM	7.5776	GFAP	PaM	4.86891	-0.638141
SPHK1	GFAP_CoM	GFAP_PaM	7	10	0.0306	*	0.0306	*	0.80759	GFAP	CoM	9.07584	GFAP	PaM	5.23632	-0.793477
TRPT1	GFAP_CoM	GFAP_PaM	7	10	0.0307	*	0.0307	*	0.80759	GFAP	CoM	9.27631	GFAP	PaM	5.67257	-0.709547
SMG5	GFAP_CoM	GFAP_PaM	7	10	0.031	*	0.031	*	0.80759	GFAP	CoM	10.3623	GFAP	PaM	7.35115	-0.495296
SMIM8	GFAP_CoM	GFAP_PaM	7	10	0.0311	*	0.0311	*	0.80759	GFAP	CoM	9.3179	GFAP	PaM	6.79093	-0.456395
ARIH1	GFAP_CoM	GFAP_PaM	7	10	0.0313	*	0.0313	*	0.80759	GFAP	CoM	10.0466	GFAP	PaM	6.20968	-0.694122
SLC16A9	GFAP_CoM	GFAP_PaM	7	10	0.0314	*	0.0314	*	0.80759	GFAP	CoM	6.93559	GFAP	PaM	4.79983	-0.531035
ZNF444	GFAP_CoM	GFAP_PaM	7	10	0.0314	*	0.0314	*	0.80759	GFAP	CoM	8.82034	GFAP	PaM	6.63473	-0.410797
SDE2	GFAP_CoM	GFAP_PaM	7	10	0.0315	*	0.0315	*	0.80759	GFAP	CoM	9.52212	GFAP	PaM	6.72405	-0.501952
CUL1	GFAP_CoM	GFAP_PaM	7	10	0.0318	*	0.0318	*	0.80759	GFAP	CoM	11.6304	GFAP	PaM	7.52396	-0.62834
SRRM3	GFAP_CoM	GFAP_PaM	7	10	0.0318	*	0.0318	*	0.80759	GFAP	CoM	8.88608	GFAP	PaM	5.51091	-0.689257
HSD3B1	GFAP_CoM	GFAP_PaM	7	10	0.0322	*	0.0322	*	0.80759	GFAP	CoM	11.2452	GFAP	PaM	7.12002	-0.659352
MDC1	GFAP_CoM	GFAP_PaM	7	10	0.0323	*	0.0323	*	0.80759	GFAP	CoM	10.8256	GFAP	PaM	7.65038	-0.500848
SPIDR	GFAP_CoM	GFAP_PaM	7	10	0.0323	*	0.0323	*	0.80759	GFAP	CoM	9.69354	GFAP	PaM	5.74835	-0.753876
TSNAX	GFAP_CoM	GFAP_PaM	7	10	0.0323	*	0.0323	*	0.80759	GFAP	CoM	37.7075	GFAP	PaM	28.1981	-0.419251
CDC42EP4	GFAP_CoM	GFAP_PaM	7	10	0.0324	*	0.0324	*	0.80759	GFAP	CoM	10.0668	GFAP	PaM	5.82706	-0.788762
IFNLR1	GFAP_CoM	GFAP_PaM	7	10	0.0324	*	0.0324	*	0.80759	GFAP	CoM	9.05765	GFAP	PaM	5.72239	-0.662519
PRRT2	GFAP_CoM	GFAP_PaM	7	10	0.0324	*	0.0324	*	0.80759	GFAP	CoM	12.5504	GFAP	PaM	8.42929	-0.574254
TMEM50B	GFAP_CoM	GFAP_PaM	7	10	0.0325	*	0.0325	*	0.80759	GFAP	CoM	8.23198	GFAP	PaM	4.88203	-0.753759
ZNF276	GFAP_CoM	GFAP_PaM	7	10	0.0327	*	0.0327	*	0.80759	GFAP	CoM	8.10038	GFAP	PaM	4.98182	-0.701319
OXNAD1	GFAP_CoM	GFAP_PaM	7	10	0.0328	*	0.0328	*	0.80759	GFAP	CoM	6.85766	GFAP	PaM	4.39252	-0.642667
TRIM55	GFAP_CoM	GFAP_PaM	7	10	0.0328	*	0.0328	*	0.80759	GFAP	CoM	6.95371	GFAP	PaM	3.94723	-0.816944
MFSD5	GFAP_CoM	GFAP_PaM	7	10	0.0329	*	0.0329	*	0.80759	GFAP	CoM	11.5872	GFAP	PaM	7.86166	-0.559633
NDUFAF3	GFAP_CoM	GFAP_PaM	7	10	0.033	*	0.033	*	0.80759	GFAP	CoM	8.26443	GFAP	PaM	5.12008	-0.690748
TEX33	GFAP_CoM	GFAP_PaM	7	10	0.033	*	0.033	*	0.80759	GFAP	CoM	9.21328	GFAP	PaM	5.17956	-0.830887
FRMD6	GFAP_CoM	GFAP_PaM	7	10	0.0332	*	0.0332	*	0.80759	GFAP	CoM	8.66456	GFAP	PaM	5.96371	-0.538916
DCST1	GFAP_CoM	GFAP_PaM	7	10	0.0333	*	0.0333	*	0.80759	GFAP	CoM	8.88464	GFAP	PaM	5.47284	-0.699024
RTP5	GFAP_CoM	GFAP_PaM	7	10	0.0334	*	0.0334	*	0.80759	GFAP	CoM	9.54053	GFAP	PaM	5.55884	-0.779286
BPTF	GFAP_CoM	GFAP_PaM	7	10	0.0335	*	0.0335	*	0.80759	GFAP	CoM	10.5852	GFAP	PaM	6.83492	-0.631049
H2AW	GFAP_CoM	GFAP_PaM	7	10	0.0335	*	0.0335	*	0.80759	GFAP	CoM	7.8249	GFAP	PaM	5.2467	-0.576662
ACLY	GFAP_CoM	GFAP_PaM	7	10	0.0336	*	0.0336	*	0.80759	GFAP	CoM	8.59113	GFAP	PaM	5.72852	-0.584684
KRT78	GFAP_CoM	GFAP_PaM	7	10	0.0336	*	0.0336	*	0.80759	GFAP	CoM	9.61944	GFAP	PaM	5.72004	-0.749928
ARPC5	GFAP_CoM	GFAP_PaM	7	10	0.0337	*	0.0337	*	0.80759	GFAP	CoM	11.659	GFAP	PaM	6.47805	-0.847816
SYNC	GFAP_CoM	GFAP_PaM	7	10	0.0338	*	0.0338	*	0.80759	GFAP	CoM	15.9601	GFAP	PaM	12.35	-0.369957
WLS	GFAP_CoM	GFAP_PaM	7	10	0.0338	*	0.0338	*	0.80759	GFAP	CoM	12.719	GFAP	PaM	7.63514	-0.736264
CAVIN3	GFAP_CoM	GFAP_PaM	7	10	0.0339	*	0.0339	*	0.80759	GFAP	CoM	6.9576	GFAP	PaM	4.77689	-0.542519
RAB3A	GFAP_CoM	GFAP_PaM	7	10	0.034	*	0.034	*	0.80759	GFAP	CoM	19.3941	GFAP	PaM	9.66454	-1.00484
SPCS1	GFAP_CoM	GFAP_PaM	7	10	0.034	*	0.034	*	0.80759	GFAP	CoM	12.5065	GFAP	PaM	7.16408	-0.803829
IKZF3	GFAP_CoM	GFAP_PaM	7	10	0.0341	*	0.0341	*	0.80759	GFAP	CoM	7.18645	GFAP	PaM	4.73933	-0.600597
RPL29	GFAP_CoM	GFAP_PaM	7	10	0.0341	*	0.0341	*	0.80759	GFAP	CoM	7.33856	GFAP	PaM	4.45834	-0.71899
EFCAB12	GFAP_CoM	GFAP_PaM	7	10	0.0343	*	0.0343	*	0.80759	GFAP	CoM	9.35515	GFAP	PaM	5.95585	-0.651454
MRTO4	GFAP_CoM	GFAP_PaM	7	10	0.0343	*	0.0343	*	0.80759	GFAP	CoM	8.9425	GFAP	PaM	5.75393	-0.636132
ZSCAN20	GFAP_CoM	GFAP_PaM	7	10	0.0343	*	0.0343	*	0.80759	GFAP	CoM	9.85358	GFAP	PaM	6.75044	-0.545667
PHF12	GFAP_CoM	GFAP_PaM	7	10	0.0344	*	0.0344	*	0.80759	GFAP	CoM	9.52174	GFAP	PaM	6.48889	-0.553253
ATRX	GFAP_CoM	GFAP_PaM	7	10	0.0346	*	0.0346	*	0.80759	GFAP	CoM	57.4038	GFAP	PaM	39.9133	-0.524277
SPACA9	GFAP_CoM	GFAP_PaM	7	10	0.0347	*	0.0347	*	0.80759	GFAP	CoM	6.61415	GFAP	PaM	3.46739	-0.931707
TRIM69	GFAP_CoM	GFAP_PaM	7	10	0.0349	*	0.0349	*	0.80759	GFAP	CoM	9.50982	GFAP	PaM	6.27708	-0.599325
NECAP1	GFAP_CoM	GFAP_PaM	7	10	0.035	*	0.035	*	0.80759	GFAP	CoM	7.09996	GFAP	PaM	4.74932	-0.580089
EME2	GFAP_CoM	GFAP_PaM	7	10	0.0352	*	0.0352	*	0.80759	GFAP	CoM	8.68181	GFAP	PaM	6.02195	-0.527765
SOD2	GFAP_CoM	GFAP_PaM	7	10	0.0352	*	0.0352	*	0.80759	GFAP	CoM	9.68126	GFAP	PaM	6.53978	-0.565951
JAKMIP2	GFAP_CoM	GFAP_PaM	7	10	0.0353	*	0.0353	*	0.80759	GFAP	CoM	11.9841	GFAP	PaM	8.62961	-0.47375
POLR1C	GFAP_CoM	GFAP_PaM	7	10	0.0354	*	0.0354	*	0.80759	GFAP	CoM	7.45502	GFAP	PaM	4.7126	-0.661688
ABHD14B	GFAP_CoM	GFAP_PaM	7	10	0.0355	*	0.0355	*	0.80759	GFAP	CoM	7.06664	GFAP	PaM	4.59104	-0.622204
IL16	GFAP_CoM	GFAP_PaM	7	10	0.0356	*	0.0356	*	0.80759	GFAP	CoM	9.0823	GFAP	PaM	6.48174	-0.486675
MED7	GFAP_CoM	GFAP_PaM	7	10	0.0356	*	0.0356	*	0.80759	GFAP	CoM	7.12254	GFAP	PaM	4.31844	-0.721882
HYAL3	GFAP_CoM	GFAP_PaM	7	10	0.0358	*	0.0358	*	0.80759	GFAP	CoM	9.73028	GFAP	PaM	7.30984	-0.412642
PODXL2	GFAP_CoM	GFAP_PaM	7	10	0.0358	*	0.0358	*	0.80759	GFAP	CoM	9.86255	GFAP	PaM	6.81515	-0.533215
BPNT1	GFAP_CoM	GFAP_PaM	7	10	0.0359	*	0.0359	*	0.80759	GFAP	CoM	8.85129	GFAP	PaM	6.13471	-0.528892
CAMK2A	GFAP_CoM	GFAP_PaM	7	10	0.0359	*	0.0359	*	0.80759	GFAP	CoM	10.6359	GFAP	PaM	7.09118	-0.584848
EFCAB5	GFAP_CoM	GFAP_PaM	7	10	0.036	*	0.036	*	0.80759	GFAP	CoM	9.51531	GFAP	PaM	5.8634	-0.698512
ERCC3	GFAP_CoM	GFAP_PaM	7	10	0.0361	*	0.0361	*	0.80759	GFAP	CoM	8.03296	GFAP	PaM	5.50113	-0.546203
BANF2	GFAP_CoM	GFAP_PaM	7	10	0.0362	*	0.0362	*	0.80759	GFAP	CoM	10.3688	GFAP	PaM	6.23812	-0.73306
DENND4A	GFAP_CoM	GFAP_PaM	7	10	0.0362	*	0.0362	*	0.80759	GFAP	CoM	8.88177	GFAP	PaM	5.51611	-0.687198
MFSD6L	GFAP_CoM	GFAP_PaM	7	10	0.0362	*	0.0362	*	0.80759	GFAP	CoM	25.1388	GFAP	PaM	13.56	-0.890555
P2RX7	GFAP_CoM	GFAP_PaM	7	10	0.0362	*	0.0362	*	0.80759	GFAP	CoM	7.68713	GFAP	PaM	4.65207	-0.724573
MYO18A	GFAP_CoM	GFAP_PaM	7	10	0.0365	*	0.0365	*	0.80759	GFAP	CoM	7.97165	GFAP	PaM	4.48061	-0.831182
ZBTB20	GFAP_CoM	GFAP_PaM	7	10	0.0365	*	0.0365	*	0.80759	GFAP	CoM	9.03946	GFAP	PaM	6.13802	-0.558463
PEMT	GFAP_CoM	GFAP_PaM	7	10	0.0369	*	0.0369	*	0.80759	GFAP	CoM	9.29397	GFAP	PaM	5.4828	-0.761384
ERBB4	GFAP_CoM	GFAP_PaM	7	10	0.037	*	0.037	*	0.80759	GFAP	CoM	10.2797	GFAP	PaM	5.55698	-0.887425
POLA1	GFAP_CoM	GFAP_PaM	7	10	0.037	*	0.037	*	0.80759	GFAP	CoM	9.06381	GFAP	PaM	5.23202	-0.79275
C14orf39	GFAP_CoM	GFAP_PaM	7	10	0.0371	*	0.0371	*	0.80759	GFAP	CoM	8.58281	GFAP	PaM	6.08256	-0.49677
CCDC88A	GFAP_CoM	GFAP_PaM	7	10	0.0371	*	0.0371	*	0.80759	GFAP	CoM	9.28742	GFAP	PaM	5.99295	-0.632012
IL17RA	GFAP_CoM	GFAP_PaM	7	10	0.0372	*	0.0372	*	0.80759	GFAP	CoM	8.25603	GFAP	PaM	4.84039	-0.770325
PLB1	GFAP_CoM	GFAP_PaM	7	10	0.0372	*	0.0372	*	0.80759	GFAP	CoM	7.82653	GFAP	PaM	4.9528	-0.660127
C11orf53	GFAP_CoM	GFAP_PaM	7	10	0.0374	*	0.0374	*	0.80759	GFAP	CoM	7.98716	GFAP	PaM	5.44612	-0.552453
RGL4	GFAP_CoM	GFAP_PaM	7	10	0.0375	*	0.0375	*	0.80759	GFAP	CoM	7.94357	GFAP	PaM	5.60833	-0.502215
YWHAE	GFAP_CoM	GFAP_PaM	7	10	0.0375	*	0.0375	*	0.80759	GFAP	CoM	27.0541	GFAP	PaM	13.2248	-1.0326
SNCA	GFAP_CoM	GFAP_PaM	7	10	0.0376	*	0.0376	*	0.80759	GFAP	CoM	22.0472	GFAP	PaM	10.9797	-1.00576
DPP10	GFAP_CoM	GFAP_PaM	7	10	0.0377	*	0.0377	*	0.80759	GFAP	CoM	8.63835	GFAP	PaM	5.62113	-0.619894
STMN3	GFAP_CoM	GFAP_PaM	7	10	0.0377	*	0.0377	*	0.80759	GFAP	CoM	18.3626	GFAP	PaM	10.0648	-0.86745
DEFB133	GFAP_CoM	GFAP_PaM	7	10	0.0378	*	0.0378	*	0.80759	GFAP	CoM	6.82304	GFAP	PaM	3.52099	-0.954434
NDUFA2	GFAP_CoM	GFAP_PaM	7	10	0.0378	*	0.0378	*	0.80759	GFAP	CoM	15.7195	GFAP	PaM	10.6359	-0.563616
NELL2	GFAP_CoM	GFAP_PaM	7	10	0.038	*	0.038	*	0.80759	GFAP	CoM	18.8	GFAP	PaM	10.4759	-0.843665
SNED1	GFAP_CoM	GFAP_PaM	7	10	0.038	*	0.038	*	0.80759	GFAP	CoM	8.05157	GFAP	PaM	5.16958	-0.639224
LYPD6B	GFAP_CoM	GFAP_PaM	7	10	0.0382	*	0.0382	*	0.80759	GFAP	CoM	7.89528	GFAP	PaM	5.3168	-0.570432
RCAN2	GFAP_CoM	GFAP_PaM	7	10	0.0382	*	0.0382	*	0.80759	GFAP	CoM	7.69275	GFAP	PaM	4.80923	-0.677693
OPN5	GFAP_CoM	GFAP_PaM	7	10	0.0383	*	0.0383	*	0.80759	GFAP	CoM	8.6852	GFAP	PaM	6.03774	-0.52455
IL17RD	GFAP_CoM	GFAP_PaM	7	10	0.0384	*	0.0384	*	0.80759	GFAP	CoM	6.74409	GFAP	PaM	4.10361	-0.716733
PRSS22	GFAP_CoM	GFAP_PaM	7	10	0.0384	*	0.0384	*	0.80759	GFAP	CoM	7.79809	GFAP	PaM	5.67448	-0.458633
BTAF1	GFAP_CoM	GFAP_PaM	7	10	0.0385	*	0.0385	*	0.80759	GFAP	CoM	10.3355	GFAP	PaM	7.73292	-0.418529
LYST	GFAP_CoM	GFAP_PaM	7	10	0.0385	*	0.0385	*	0.80759	GFAP	CoM	6.96325	GFAP	PaM	3.94397	-0.820112
ARPC5L	GFAP_CoM	GFAP_PaM	7	10	0.0386	*	0.0386	*	0.80759	GFAP	CoM	7.20305	GFAP	PaM	4.45612	-0.692822
C2orf78	GFAP_CoM	GFAP_PaM	7	10	0.0386	*	0.0386	*	0.80759	GFAP	CoM	8.41778	GFAP	PaM	5.70533	-0.561129
MS4A18	GFAP_CoM	GFAP_PaM	7	10	0.0387	*	0.0387	*	0.80759	GFAP	CoM	10.5593	GFAP	PaM	5.92898	-0.832658
DPH5	GFAP_CoM	GFAP_PaM	7	10	0.0388	*	0.0388	*	0.80759	GFAP	CoM	7.11683	GFAP	PaM	4.8289	-0.559539
KLHDC7B	GFAP_CoM	GFAP_PaM	7	10	0.0388	*	0.0388	*	0.80759	GFAP	CoM	7.47196	GFAP	PaM	4.98625	-0.58353
TGM1	GFAP_CoM	GFAP_PaM	7	10	0.0388	*	0.0388	*	0.80759	GFAP	CoM	8.72661	GFAP	PaM	4.89712	-0.833487
TMEM35A	GFAP_CoM	GFAP_PaM	7	10	0.0388	*	0.0388	*	0.80759	GFAP	CoM	10.1635	GFAP	PaM	5.13017	-0.986321
PECR	GFAP_CoM	GFAP_PaM	7	10	0.0389	*	0.0389	*	0.80759	GFAP	CoM	7.40295	GFAP	PaM	3.99393	-0.89029
PHETA1	GFAP_CoM	GFAP_PaM	7	10	0.0389	*	0.0389	*	0.80759	GFAP	CoM	9.54599	GFAP	PaM	6.95717	-0.456395
TPI1	GFAP_CoM	GFAP_PaM	7	10	0.0389	*	0.0389	*	0.80759	GFAP	CoM	10.8866	GFAP	PaM	7.08191	-0.620345
BPHL	GFAP_CoM	GFAP_PaM	7	10	0.039	*	0.039	*	0.80759	GFAP	CoM	7.70608	GFAP	PaM	4.81316	-0.679014
METTL25	GFAP_CoM	GFAP_PaM	7	10	0.039	*	0.039	*	0.80759	GFAP	CoM	9.56012	GFAP	PaM	6.44382	-0.569114
SERPINE1	GFAP_CoM	GFAP_PaM	7	10	0.039	*	0.039	*	0.80759	GFAP	CoM	10.7236	GFAP	PaM	6.71707	-0.67489
ZNF850	GFAP_CoM	GFAP_PaM	7	10	0.039	*	0.039	*	0.80759	GFAP	CoM	8.4511	GFAP	PaM	6.03961	-0.484684
SCN11A	GFAP_CoM	GFAP_PaM	7	10	0.0391	*	0.0391	*	0.80759	GFAP	CoM	7.40149	GFAP	PaM	5.19836	-0.509759
CAMK2N1	GFAP_CoM	GFAP_PaM	7	10	0.0392	*	0.0392	*	0.80759	GFAP	CoM	20.1126	GFAP	PaM	14.9457	-0.428362
PIGT	GFAP_CoM	GFAP_PaM	7	10	0.0392	*	0.0392	*	0.80759	GFAP	CoM	10.1455	GFAP	PaM	6.70823	-0.596837
KCNV1	GFAP_CoM	GFAP_PaM	7	10	0.0393	*	0.0393	*	0.80759	GFAP	CoM	9.56881	GFAP	PaM	6.59184	-0.537658
SLC5A4	GFAP_CoM	GFAP_PaM	7	10	0.0393	*	0.0393	*	0.80759	GFAP	CoM	7.93031	GFAP	PaM	4.21532	-0.911736
IFNA2	GFAP_CoM	GFAP_PaM	7	10	0.0394	*	0.0394	*	0.80759	GFAP	CoM	7.3689	GFAP	PaM	5.08295	-0.535782
KLHL7	GFAP_CoM	GFAP_PaM	7	10	0.0396	*	0.0396	*	0.80759	GFAP	CoM	8.93571	GFAP	PaM	5.39894	-0.726906
MFAP5	GFAP_CoM	GFAP_PaM	7	10	0.0396	*	0.0396	*	0.80759	GFAP	CoM	7.1985	GFAP	PaM	5.19058	-0.471801
LY6E	GFAP_CoM	GFAP_PaM	7	10	0.0397	*	0.0397	*	0.80759	GFAP	CoM	8.45788	GFAP	PaM	5.75359	-0.555834
KRT9	GFAP_CoM	GFAP_PaM	7	10	0.0398	*	0.0398	*	0.80759	GFAP	CoM	7.29539	GFAP	PaM	5.16738	-0.497552
ARL6IP5	GFAP_CoM	GFAP_PaM	7	10	0.0399	*	0.0399	*	0.80759	GFAP	CoM	8.09288	GFAP	PaM	4.88486	-0.728337
LPAR5	GFAP_CoM	GFAP_PaM	7	10	0.04	*	0.04	*	0.80759	GFAP	CoM	7.26731	GFAP	PaM	4.05002	-0.84349
NAT8L	GFAP_CoM	GFAP_PaM	7	10	0.04	*	0.04	*	0.80759	GFAP	CoM	22.1985	GFAP	PaM	15.3471	-0.532503
CMBL	GFAP_CoM	GFAP_PaM	7	10	0.0401	*	0.0401	*	0.80759	GFAP	CoM	7.56178	GFAP	PaM	4.89896	-0.626249
KRTAP5-6	GFAP_CoM	GFAP_PaM	7	10	0.0402	*	0.0402	*	0.80759	GFAP	CoM	9.22613	GFAP	PaM	6.05132	-0.608476
CBY3	GFAP_CoM	GFAP_PaM	7	10	0.0403	*	0.0403	*	0.80759	GFAP	CoM	8.72151	GFAP	PaM	5.79175	-0.590577
CCDC180	GFAP_CoM	GFAP_PaM	7	10	0.0403	*	0.0403	*	0.80759	GFAP	CoM	8.75525	GFAP	PaM	5.74231	-0.608519
GNG14	GFAP_CoM	GFAP_PaM	7	10	0.0403	*	0.0403	*	0.80759	GFAP	CoM	10.7072	GFAP	PaM	7.0147	-0.610131
OR52E2	GFAP_CoM	GFAP_PaM	7	10	0.0403	*	0.0403	*	0.80759	GFAP	CoM	9.41401	GFAP	PaM	5.66118	-0.733707
CACNG7	GFAP_CoM	GFAP_PaM	7	10	0.0406	*	0.0406	*	0.80759	GFAP	CoM	7.22352	GFAP	PaM	4.29589	-0.749745
SEC61G	GFAP_CoM	GFAP_PaM	7	10	0.0406	*	0.0406	*	0.80759	GFAP	CoM	9.2818	GFAP	PaM	6.98208	-0.410748
ELMO2	GFAP_CoM	GFAP_PaM	7	10	0.0407	*	0.0407	*	0.80759	GFAP	CoM	8.99404	GFAP	PaM	6.32437	-0.508048
PCGF3	GFAP_CoM	GFAP_PaM	7	10	0.0407	*	0.0407	*	0.80759	GFAP	CoM	13.5957	GFAP	PaM	10.2241	-0.41117
LRMDA	GFAP_CoM	GFAP_PaM	7	10	0.0408	*	0.0408	*	0.80759	GFAP	CoM	7.73271	GFAP	PaM	4.70426	-0.717006
IL23R	GFAP_CoM	GFAP_PaM	7	10	0.041	*	0.041	*	0.80759	GFAP	CoM	8.51907	GFAP	PaM	5.34221	-0.67326
ZNF263	GFAP_CoM	GFAP_PaM	7	10	0.041	*	0.041	*	0.80759	GFAP	CoM	9.6333	GFAP	PaM	6.61336	-0.542645
UBA6	GFAP_CoM	GFAP_PaM	7	10	0.0412	*	0.0412	*	0.80759	GFAP	CoM	8.4675	GFAP	PaM	5.85405	-0.532501
WAPL	GFAP_CoM	GFAP_PaM	7	10	0.0412	*	0.0412	*	0.80759	GFAP	CoM	6.90446	GFAP	PaM	4.21339	-0.712546
STBD1	GFAP_CoM	GFAP_PaM	7	10	0.0413	*	0.0413	*	0.80759	GFAP	CoM	11.7844	GFAP	PaM	7.89846	-0.577234
VAMP5	GFAP_CoM	GFAP_PaM	7	10	0.0413	*	0.0413	*	0.80759	GFAP	CoM	8.71891	GFAP	PaM	5.46769	-0.673217
ZNF461	GFAP_CoM	GFAP_PaM	7	10	0.0413	*	0.0413	*	0.80759	GFAP	CoM	7.00316	GFAP	PaM	3.93175	-0.832835
ADGRG1	GFAP_CoM	GFAP_PaM	7	10	0.0414	*	0.0414	*	0.80759	GFAP	CoM	9.32234	GFAP	PaM	6.45458	-0.53037
FABP9	GFAP_CoM	GFAP_PaM	7	10	0.0415	*	0.0415	*	0.80759	GFAP	CoM	7.60843	GFAP	PaM	5.40018	-0.494591
ANK3	GFAP_CoM	GFAP_PaM	7	10	0.0416	*	0.0416	*	0.80759	GFAP	CoM	11.8437	GFAP	PaM	6.63286	-0.836416
PTGS2	GFAP_CoM	GFAP_PaM	7	10	0.0416	*	0.0416	*	0.80759	GFAP	CoM	7.98741	GFAP	PaM	5.07068	-0.655547
TAF2	GFAP_CoM	GFAP_PaM	7	10	0.0416	*	0.0416	*	0.80759	GFAP	CoM	7.31446	GFAP	PaM	5.12795	-0.51237
GTPBP6	GFAP_CoM	GFAP_PaM	7	10	0.0417	*	0.0417	*	0.80759	GFAP	CoM	8.26251	GFAP	PaM	4.90515	-0.752283
SLC26A2	GFAP_CoM	GFAP_PaM	7	10	0.0417	*	0.0417	*	0.80759	GFAP	CoM	9.90693	GFAP	PaM	5.72638	-0.790815
CIART	GFAP_CoM	GFAP_PaM	7	10	0.0418	*	0.0418	*	0.80759	GFAP	CoM	9.27614	GFAP	PaM	6.15651	-0.591412
GAD1	GFAP_CoM	GFAP_PaM	7	10	0.0419	*	0.0419	*	0.80759	GFAP	CoM	12.431	GFAP	PaM	7.68038	-0.694694
TSNARE1	GFAP_CoM	GFAP_PaM	7	10	0.0419	*	0.0419	*	0.80759	GFAP	CoM	7.48713	GFAP	PaM	4.95276	-0.596178
MKRN2OS	GFAP_CoM	GFAP_PaM	7	10	0.042	*	0.042	*	0.80759	GFAP	CoM	7.69603	GFAP	PaM	4.67467	-0.719249
MTFP1	GFAP_CoM	GFAP_PaM	7	10	0.0421	*	0.0421	*	0.80759	GFAP	CoM	9.11874	GFAP	PaM	5.67731	-0.683628
MOAP1	GFAP_CoM	GFAP_PaM	7	10	0.0422	*	0.0422	*	0.80759	GFAP	CoM	11.8595	GFAP	PaM	7.04464	-0.751447
PDE4C	GFAP_CoM	GFAP_PaM	7	10	0.0422	*	0.0422	*	0.80759	GFAP	CoM	14.0663	GFAP	PaM	10.2504	-0.45657
PABPC1	GFAP_CoM	GFAP_PaM	7	10	0.0425	*	0.0425	*	0.80759	GFAP	CoM	10.0054	GFAP	PaM	6.5558	-0.609933
FUT3	GFAP_CoM	GFAP_PaM	7	10	0.0426	*	0.0426	*	0.80759	GFAP	CoM	10.4762	GFAP	PaM	6.9488	-0.59228
KRTAP4-2	GFAP_CoM	GFAP_PaM	7	10	0.0426	*	0.0426	*	0.80759	GFAP	CoM	7.96078	GFAP	PaM	6.45559	-0.302362
SLC25A46	GFAP_CoM	GFAP_PaM	7	10	0.0426	*	0.0426	*	0.80759	GFAP	CoM	8.99965	GFAP	PaM	5.64735	-0.672294
URB1	GFAP_CoM	GFAP_PaM	7	10	0.0426	*	0.0426	*	0.80759	GFAP	CoM	10.8043	GFAP	PaM	7.34665	-0.556449
CD59	GFAP_CoM	GFAP_PaM	7	10	0.0429	*	0.0429	*	0.80759	GFAP	CoM	9.33251	GFAP	PaM	6.87419	-0.441074
VWC2L	GFAP_CoM	GFAP_PaM	7	10	0.0429	*	0.0429	*	0.80759	GFAP	CoM	7.95134	GFAP	PaM	4.91656	-0.693551
AIF1	GFAP_CoM	GFAP_PaM	7	10	0.043	*	0.043	*	0.80759	GFAP	CoM	10.3885	GFAP	PaM	7.43909	-0.481792
ATP1A3	GFAP_CoM	GFAP_PaM	7	10	0.043	*	0.043	*	0.80759	GFAP	CoM	34.1927	GFAP	PaM	14.0276	-1.28542
MYL3	GFAP_CoM	GFAP_PaM	7	10	0.043	*	0.043	*	0.80759	GFAP	CoM	7.30811	GFAP	PaM	5.62171	-0.378489
HACD3	GFAP_CoM	GFAP_PaM	7	10	0.0432	*	0.0432	*	0.80759	GFAP	CoM	8.22501	GFAP	PaM	4.68002	-0.813502
PLLP	GFAP_CoM	GFAP_PaM	7	10	0.0433	*	0.0433	*	0.80759	GFAP	CoM	8.25454	GFAP	PaM	5.21412	-0.662764
SLCO3A1	GFAP_CoM	GFAP_PaM	7	10	0.0433	*	0.0433	*	0.80759	GFAP	CoM	8.33003	GFAP	PaM	5.63885	-0.562921
GTF2F1	GFAP_CoM	GFAP_PaM	7	10	0.0434	*	0.0434	*	0.80759	GFAP	CoM	8.36555	GFAP	PaM	6.28918	-0.411589
MAMDC4	GFAP_CoM	GFAP_PaM	7	10	0.0435	*	0.0435	*	0.80759	GFAP	CoM	9.78298	GFAP	PaM	5.58595	-0.808471
HEXA	GFAP_CoM	GFAP_PaM	7	10	0.0436	*	0.0436	*	0.80759	GFAP	CoM	8.78679	GFAP	PaM	5.14003	-0.773559
AUH	GFAP_CoM	GFAP_PaM	7	10	0.0437	*	0.0437	*	0.80759	GFAP	CoM	8.15695	GFAP	PaM	6.14265	-0.409169
FGA	GFAP_CoM	GFAP_PaM	7	10	0.0437	*	0.0437	*	0.80759	GFAP	CoM	6.05853	GFAP	PaM	3.73759	-0.696859
NDUFV2	GFAP_CoM	GFAP_PaM	7	10	0.0438	*	0.0438	*	0.80759	GFAP	CoM	13.6126	GFAP	PaM	8.68365	-0.64857
TRAPPC3	GFAP_CoM	GFAP_PaM	7	10	0.0438	*	0.0438	*	0.80759	GFAP	CoM	8.25435	GFAP	PaM	5.87411	-0.490782
ITFG1	GFAP_CoM	GFAP_PaM	7	10	0.0439	*	0.0439	*	0.80759	GFAP	CoM	7.91357	GFAP	PaM	6.11239	-0.372591
RGS12	GFAP_CoM	GFAP_PaM	7	10	0.044	*	0.044	*	0.80759	GFAP	CoM	6.50627	GFAP	PaM	4.87638	-0.416019
ASPHD1	GFAP_CoM	GFAP_PaM	7	10	0.0441	*	0.0441	*	0.80759	GFAP	CoM	8.96711	GFAP	PaM	6.78816	-0.401621
ATP6V0C	GFAP_CoM	GFAP_PaM	7	10	0.0441	*	0.0441	*	0.80759	GFAP	CoM	12.7862	GFAP	PaM	7.91384	-0.69214
RPL19	GFAP_CoM	GFAP_PaM	7	10	0.0441	*	0.0441	*	0.80759	GFAP	CoM	11.7854	GFAP	PaM	8.07015	-0.546331
TRAPPC5	GFAP_CoM	GFAP_PaM	7	10	0.0441	*	0.0441	*	0.80759	GFAP	CoM	8.8316	GFAP	PaM	5.59968	-0.65733
MAP3K14	GFAP_CoM	GFAP_PaM	7	10	0.0442	*	0.0442	*	0.80759	GFAP	CoM	7.49066	GFAP	PaM	4.31846	-0.794575
MPV17	GFAP_CoM	GFAP_PaM	7	10	0.0442	*	0.0442	*	0.80759	GFAP	CoM	9.13242	GFAP	PaM	5.47292	-0.738686
NEFM	GFAP_CoM	GFAP_PaM	7	10	0.0442	*	0.0442	*	0.80759	GFAP	CoM	24.0983	GFAP	PaM	12.3516	-0.964227
FAM53B	GFAP_CoM	GFAP_PaM	7	10	0.0443	*	0.0443	*	0.80759	GFAP	CoM	10.051	GFAP	PaM	7.52461	-0.417644
KLF16	GFAP_CoM	GFAP_PaM	7	10	0.0444	*	0.0444	*	0.80759	GFAP	CoM	12.9561	GFAP	PaM	7.91564	-0.710848
PEAR1	GFAP_CoM	GFAP_PaM	7	10	0.0444	*	0.0444	*	0.80759	GFAP	CoM	7.90634	GFAP	PaM	4.85912	-0.702314
MRGPRD	GFAP_CoM	GFAP_PaM	7	10	0.0445	*	0.0445	*	0.80759	GFAP	CoM	6.0175	GFAP	PaM	3.62562	-0.730936
SNURF	GFAP_CoM	GFAP_PaM	7	10	0.0447	*	0.0447	*	0.80759	GFAP	CoM	25.7367	GFAP	PaM	13.4601	-0.935135
ZSCAN9	GFAP_CoM	GFAP_PaM	7	10	0.0447	*	0.0447	*	0.80759	GFAP	CoM	8.34662	GFAP	PaM	5.73639	-0.54105
ALX4	GFAP_CoM	GFAP_PaM	7	10	0.0448	*	0.0448	*	0.80759	GFAP	CoM	6.17665	GFAP	PaM	3.67821	-0.747819
ARL6IP1	GFAP_CoM	GFAP_PaM	7	10	0.0449	*	0.0449	*	0.80759	GFAP	CoM	14.9529	GFAP	PaM	6.92621	-1.11028
DDX49	GFAP_CoM	GFAP_PaM	7	10	0.045	*	0.045	*	0.80759	GFAP	CoM	7.76254	GFAP	PaM	5.63123	-0.463078
EID2B	GFAP_CoM	GFAP_PaM	7	10	0.0451	*	0.0451	*	0.80759	GFAP	CoM	7.66927	GFAP	PaM	4.84923	-0.661333
CD300H	GFAP_CoM	GFAP_PaM	7	10	0.0453	*	0.0453	*	0.80759	GFAP	CoM	9.06509	GFAP	PaM	5.45291	-0.733295
FKBP6	GFAP_CoM	GFAP_PaM	7	10	0.0454	*	0.0454	*	0.80759	GFAP	CoM	9.96604	GFAP	PaM	7.51888	-0.406504
IZUMO1R	GFAP_CoM	GFAP_PaM	7	10	0.0454	*	0.0454	*	0.80759	GFAP	CoM	7.01766	GFAP	PaM	4.67966	-0.584585
RING1	GFAP_CoM	GFAP_PaM	7	10	0.0454	*	0.0454	*	0.80759	GFAP	CoM	9.72169	GFAP	PaM	7.08493	-0.456454
TNRC6B	GFAP_CoM	GFAP_PaM	7	10	0.0454	*	0.0454	*	0.80759	GFAP	CoM	7.35053	GFAP	PaM	4.15161	-0.824178
COX6C	GFAP_CoM	GFAP_PaM	7	10	0.0455	*	0.0455	*	0.80759	GFAP	CoM	12.0405	GFAP	PaM	7.30849	-0.72025
GRIA1	GFAP_CoM	GFAP_PaM	7	10	0.0455	*	0.0455	*	0.80759	GFAP	CoM	10.522	GFAP	PaM	8.1693	-0.365125
DHX32	GFAP_CoM	GFAP_PaM	7	10	0.0457	*	0.0457	*	0.80759	GFAP	CoM	7.04183	GFAP	PaM	4.36948	-0.688491
MSTO1	GFAP_CoM	GFAP_PaM	7	10	0.0459	*	0.0459	*	0.80759	GFAP	CoM	8.99242	GFAP	PaM	5.89182	-0.609996
GRIN1	GFAP_CoM	GFAP_PaM	7	10	0.046	*	0.046	*	0.80759	GFAP	CoM	29.9766	GFAP	PaM	14.1445	-1.08359
KIAA1549L	GFAP_CoM	GFAP_PaM	7	10	0.046	*	0.046	*	0.80759	GFAP	CoM	7.77181	GFAP	PaM	5.42414	-0.518855
TUBG2	GFAP_CoM	GFAP_PaM	7	10	0.0461	*	0.0461	*	0.80759	GFAP	CoM	8.38675	GFAP	PaM	5.89561	-0.50847
H1-6	GFAP_CoM	GFAP_PaM	7	10	0.0462	*	0.0462	*	0.80759	GFAP	CoM	8.79506	GFAP	PaM	6.27464	-0.487162
SHISA7	GFAP_CoM	GFAP_PaM	7	10	0.0462	*	0.0462	*	0.80759	GFAP	CoM	8.37018	GFAP	PaM	5.46441	-0.615194
ATP1B1	GFAP_CoM	GFAP_PaM	7	10	0.0463	*	0.0463	*	0.80759	GFAP	CoM	72.6317	GFAP	PaM	22.9663	-1.66108
PRR25	GFAP_CoM	GFAP_PaM	7	10	0.0464	*	0.0464	*	0.80759	GFAP	CoM	8.4112	GFAP	PaM	5.45804	-0.623928
DDX31	GFAP_CoM	GFAP_PaM	7	10	0.0465	*	0.0465	*	0.80759	GFAP	CoM	7.62174	GFAP	PaM	4.66641	-0.707808
IL11RA	GFAP_CoM	GFAP_PaM	7	10	0.0465	*	0.0465	*	0.80759	GFAP	CoM	13.8177	GFAP	PaM	8.43767	-0.711602
MPV17L	GFAP_CoM	GFAP_PaM	7	10	0.0466	*	0.0466	*	0.80759	GFAP	CoM	11.8655	GFAP	PaM	7.21004	-0.718699
EBF4	GFAP_CoM	GFAP_PaM	7	10	0.0467	*	0.0467	*	0.80759	GFAP	CoM	5.80752	GFAP	PaM	3.88769	-0.579009
HMGA2	GFAP_CoM	GFAP_PaM	7	10	0.0467	*	0.0467	*	0.80759	GFAP	CoM	9.60935	GFAP	PaM	6.05089	-0.667292
CACTIN	GFAP_CoM	GFAP_PaM	7	10	0.0468	*	0.0468	*	0.80759	GFAP	CoM	6.74967	GFAP	PaM	4.1516	-0.701149
TPSD1	GFAP_CoM	GFAP_PaM	7	10	0.0469	*	0.0469	*	0.80759	GFAP	CoM	7.60223	GFAP	PaM	4.95917	-0.616324
MALRD1	GFAP_CoM	GFAP_PaM	7	10	0.0471	*	0.0471	*	0.80759	GFAP	CoM	15.2418	GFAP	PaM	10.8947	-0.484409
UTP3	GFAP_CoM	GFAP_PaM	7	10	0.0473	*	0.0473	*	0.80759	GFAP	CoM	9.75623	GFAP	PaM	5.54442	-0.815287
C11orf42	GFAP_CoM	GFAP_PaM	7	10	0.0475	*	0.0475	*	0.80759	GFAP	CoM	8.74432	GFAP	PaM	5.3352	-0.712802
KCNG3	GFAP_CoM	GFAP_PaM	7	10	0.0475	*	0.0475	*	0.80759	GFAP	CoM	8.01007	GFAP	PaM	5.50249	-0.541731
HSPBP1	GFAP_CoM	GFAP_PaM	7	10	0.0477	*	0.0477	*	0.80759	GFAP	CoM	8.49333	GFAP	PaM	5.81579	-0.546355
KLRF2	GFAP_CoM	GFAP_PaM	7	10	0.0477	*	0.0477	*	0.80759	GFAP	CoM	6.802	GFAP	PaM	4.00033	-0.765841
RAB11A	GFAP_CoM	GFAP_PaM	7	10	0.0478	*	0.0478	*	0.80759	GFAP	CoM	10.4402	GFAP	PaM	6.53019	-0.676949
SPATA2L	GFAP_CoM	GFAP_PaM	7	10	0.0478	*	0.0478	*	0.80759	GFAP	CoM	56.859	GFAP	PaM	39.197	-0.536647
ARHGEF25	GFAP_CoM	GFAP_PaM	7	10	0.048	*	0.048	*	0.80759	GFAP	CoM	15.3402	GFAP	PaM	7.44487	-1.043
CCNB1IP1	GFAP_CoM	GFAP_PaM	7	10	0.0481	*	0.0481	*	0.80759	GFAP	CoM	7.9364	GFAP	PaM	5.57571	-0.509327
OR52E5	GFAP_CoM	GFAP_PaM	7	10	0.0482	*	0.0482	*	0.80759	GFAP	CoM	8.76164	GFAP	PaM	5.32737	-0.717776
C1orf105	GFAP_CoM	GFAP_PaM	7	10	0.0483	*	0.0483	*	0.80759	GFAP	CoM	8.78662	GFAP	PaM	5.74175	-0.613817
PRRG3	GFAP_CoM	GFAP_PaM	7	10	0.0483	*	0.0483	*	0.80759	GFAP	CoM	9.28401	GFAP	PaM	6.75146	-0.459548
REPIN1	GFAP_CoM	GFAP_PaM	7	10	0.0484	*	0.0484	*	0.80759	GFAP	CoM	7.38523	GFAP	PaM	4.74597	-0.637941
TAP2	GFAP_CoM	GFAP_PaM	7	10	0.0484	*	0.0484	*	0.80759	GFAP	CoM	8.42674	GFAP	PaM	5.51778	-0.610886
OR5J2	GFAP_CoM	GFAP_PaM	7	10	0.0485	*	0.0485	*	0.80759	GFAP	CoM	8.5205	GFAP	PaM	5.31456	-0.680989
SLC25A17	GFAP_CoM	GFAP_PaM	7	10	0.0485	*	0.0485	*	0.80759	GFAP	CoM	12.5152	GFAP	PaM	6.83365	-0.87295
TUBD1	GFAP_CoM	GFAP_PaM	7	10	0.0485	*	0.0485	*	0.80759	GFAP	CoM	8.49807	GFAP	PaM	4.75368	-0.838089
KDM4A	GFAP_CoM	GFAP_PaM	7	10	0.0486	*	0.0486	*	0.80759	GFAP	CoM	8.73785	GFAP	PaM	6.48278	-0.430665
TAP1	GFAP_CoM	GFAP_PaM	7	10	0.0486	*	0.0486	*	0.80759	GFAP	CoM	9.13078	GFAP	PaM	6.01019	-0.603327
WDFY1	GFAP_CoM	GFAP_PaM	7	10	0.0488	*	0.0488	*	0.80759	GFAP	CoM	6.85215	GFAP	PaM	4.35436	-0.654095
CCDC150	GFAP_CoM	GFAP_PaM	7	10	0.0489	*	0.0489	*	0.80759	GFAP	CoM	8.55289	GFAP	PaM	5.06995	-0.754442
CHRNA9	GFAP_CoM	GFAP_PaM	7	10	0.049	*	0.049	*	0.80759	GFAP	CoM	7.15994	GFAP	PaM	4.37259	-0.711461
MTFR1L	GFAP_CoM	GFAP_PaM	7	10	0.049	*	0.049	*	0.80759	GFAP	CoM	7.04525	GFAP	PaM	4.36166	-0.691772
ADGRB1	GFAP_CoM	GFAP_PaM	7	10	0.0491	*	0.0491	*	0.80759	GFAP	CoM	5.50168	GFAP	PaM	3.30102	-0.736959
NPM2	GFAP_CoM	GFAP_PaM	7	10	0.0491	*	0.0491	*	0.80759	GFAP	CoM	9.76569	GFAP	PaM	7.27855	-0.424071
RASL12	GFAP_CoM	GFAP_PaM	7	10	0.0491	*	0.0491	*	0.80759	GFAP	CoM	9.05614	GFAP	PaM	6.12057	-0.56523
MAGEF1	GFAP_CoM	GFAP_PaM	7	10	0.0492	*	0.0492	*	0.80759	GFAP	CoM	9.16258	GFAP	PaM	6.27117	-0.547019
SKIL	GFAP_CoM	GFAP_PaM	7	10	0.0492	*	0.0492	*	0.80759	GFAP	CoM	8.83558	GFAP	PaM	5.4992	-0.684101
NYAP1	GFAP_CoM	GFAP_PaM	7	10	0.0493	*	0.0493	*	0.80759	GFAP	CoM	11.5798	GFAP	PaM	7.10115	-0.705482
TMSB4X	GFAP_CoM	GFAP_PaM	7	10	0.0493	*	0.0493	*	0.80759	GFAP	CoM	17.0472	GFAP	PaM	9.3896	-0.860403
HSPA13	GFAP_CoM	GFAP_PaM	7	10	0.0494	*	0.0494	*	0.80759	GFAP	CoM	6.67875	GFAP	PaM	4.46671	-0.580366
STRBP	GFAP_CoM	GFAP_PaM	7	10	0.0495	*	0.0495	*	0.80759	GFAP	CoM	13.5749	GFAP	PaM	8.82197	-0.621769
ORMDL3	GFAP_CoM	GFAP_PaM	7	10	0.0496	*	0.0496	*	0.80759	GFAP	CoM	6.55877	GFAP	PaM	4.37932	-0.582717
WDR20	GFAP_CoM	GFAP_PaM	7	10	0.0496	*	0.0496	*	0.80759	GFAP	CoM	7.60529	GFAP	PaM	5.50089	-0.46734
ECHDC1	GFAP_CoM	GFAP_PaM	7	10	0.0498	*	0.0498	*	0.80759	GFAP	CoM	11.1226	GFAP	PaM	6.91098	-0.686533
LTBP1	GFAP_CoM	GFAP_PaM	7	10	0.0498	*	0.0498	*	0.80759	GFAP	CoM	8.00679	GFAP	PaM	5.92073	-0.435448
TMEM138	GFAP_CoM	GFAP_PaM	7	10	0.0499	*	0.0499	*	0.80759	GFAP	CoM	9.65411	GFAP	PaM	6.67979	-0.531341

## Sheet: ST_DEG_Iba1_PaMvsRod_Rodup
DEG Microglia: PaM vs Rod
TargetName	group1	group2	n1	n2	p	p.signif	p.adj	p.adj.signif	p.adj2	Segment1	Anno1	mean1	Segment2	Anno2	mean2	Log2FC
BCKDHA	Iba1_PaM	Iba1_Rod	10	4	3.3e-06	****	9.89e-06	****	0.0743894	Iba1	PaM	2.51453	Iba1	Rod	6.47239	1.36401
TAAR1	Iba1_PaM	Iba1_Rod	10	4	4.06e-06	****	1.22e-05	****	0.0743894	Iba1	PaM	2.48783	Iba1	Rod	6.21023	1.31976
CTNNAL1	Iba1_PaM	Iba1_Rod	10	4	1.65e-05	****	4.78e-05	****	0.145664	Iba1	PaM	3.16979	Iba1	Rod	7.1879	1.18119
RYR1	Iba1_PaM	Iba1_Rod	10	4	0.000477	***	0.000716	***	0.802859	Iba1	PaM	3.31476	Iba1	Rod	5.7249	0.788344
MEA1	Iba1_PaM	Iba1_Rod	10	4	0.000253	***	0.000759	***	0.629836	Iba1	PaM	2.51186	Iba1	Rod	5.50542	1.1321
ZNF276	Iba1_PaM	Iba1_Rod	10	4	0.000275	***	0.000824	***	0.629836	Iba1	PaM	2.68011	Iba1	Rod	5.53478	1.04623
E2F6	Iba1_PaM	Iba1_Rod	10	4	0.00109	**	0.00163	**	0.999573	Iba1	PaM	2.18189	Iba1	Rod	4.60586	1.07789
SERPINB6	Iba1_PaM	Iba1_Rod	10	4	0.000703	***	0.00211	**	0.87948	Iba1	PaM	3.51258	Iba1	Rod	5.90649	0.749769
PDCD1	Iba1_PaM	Iba1_Rod	10	4	0.000715	***	0.00214	**	0.87948	Iba1	PaM	3.37848	Iba1	Rod	6.32606	0.904931
ZNF615	Iba1_PaM	Iba1_Rod	10	4	0.000946	***	0.00284	**	0.999573	Iba1	PaM	2.58238	Iba1	Rod	5.36653	1.05529
CALML4	Iba1_PaM	Iba1_Rod	10	4	0.00211	**	0.00316	**	0.999573	Iba1	PaM	4.41426	Iba1	Rod	7.92048	0.843418
KCTD18	Iba1_PaM	Iba1_Rod	10	4	0.00141	**	0.00423	**	0.999573	Iba1	PaM	3.28386	Iba1	Rod	6.15046	0.905304
TBC1D4	Iba1_PaM	Iba1_Rod	10	4	0.00288	**	0.00432	**	0.999573	Iba1	PaM	4.90615	Iba1	Rod	8.35682	0.768361
SLC20A2	Iba1_PaM	Iba1_Rod	10	4	0.00292	**	0.00437	**	0.999573	Iba1	PaM	3.91698	Iba1	Rod	6.1066	0.640628
EDIL3	Iba1_PaM	Iba1_Rod	10	4	0.0032	**	0.0048	**	0.999573	Iba1	PaM	4.13683	Iba1	Rod	6.05286	0.549092
NSUN3	Iba1_PaM	Iba1_Rod	10	4	0.00324	**	0.00485	**	0.999573	Iba1	PaM	4.161	Iba1	Rod	6.75876	0.69983
RAX2	Iba1_PaM	Iba1_Rod	10	4	0.00326	**	0.00489	**	0.999573	Iba1	PaM	7.84803	Iba1	Rod	12.3934	0.65917
VWA3B	Iba1_PaM	Iba1_Rod	10	4	0.00174	**	0.00521	**	0.999573	Iba1	PaM	3.3984	Iba1	Rod	6.24072	0.876855
FHIP2A	Iba1_PaM	Iba1_Rod	10	4	0.00187	**	0.0056	**	0.999573	Iba1	PaM	3.71674	Iba1	Rod	6.28431	0.757717
CDK17	Iba1_PaM	Iba1_Rod	10	4	0.00377	**	0.00565	**	0.999573	Iba1	PaM	3.14435	Iba1	Rod	5.44098	0.791107
ITIH1	Iba1_PaM	Iba1_Rod	10	4	0.00206	**	0.0057	**	0.999573	Iba1	PaM	3.45202	Iba1	Rod	6.17099	0.838062
ZSCAN1	Iba1_PaM	Iba1_Rod	10	4	0.00432	**	0.00648	**	0.999573	Iba1	PaM	3.32187	Iba1	Rod	5.71398	0.7825
OPRM1	Iba1_PaM	Iba1_Rod	10	4	0.00454	**	0.00681	**	0.999573	Iba1	PaM	3.78028	Iba1	Rod	6.05541	0.679732
GAS2	Iba1_PaM	Iba1_Rod	10	4	0.00229	**	0.00686	**	0.999573	Iba1	PaM	2.59486	Iba1	Rod	5.12381	0.981564
GPX8	Iba1_PaM	Iba1_Rod	10	4	0.00291	**	0.00872	**	0.999573	Iba1	PaM	2.32123	Iba1	Rod	4.94942	1.09237
PLA2G12B	Iba1_PaM	Iba1_Rod	10	4	0.00294	**	0.00882	**	0.999573	Iba1	PaM	4.01363	Iba1	Rod	7.59988	0.921067
ELOVL2	Iba1_PaM	Iba1_Rod	10	4	0.00332	**	0.00996	**	0.999573	Iba1	PaM	3.2596	Iba1	Rod	6.28311	0.946786
PDHX	Iba1_PaM	Iba1_Rod	10	4	0.007	**	0.0105	*	0.999573	Iba1	PaM	4.78231	Iba1	Rod	7.97414	0.737622
PRSS37	Iba1_PaM	Iba1_Rod	10	4	0.0077	**	0.0115	*	0.999573	Iba1	PaM	4.01772	Iba1	Rod	6.92926	0.786326
TRAF2	Iba1_PaM	Iba1_Rod	10	4	0.00388	**	0.0116	*	0.999573	Iba1	PaM	3.79855	Iba1	Rod	6.12587	0.689468
HERC5	Iba1_PaM	Iba1_Rod	10	4	0.00511	**	0.012	*	0.999573	Iba1	PaM	2.90813	Iba1	Rod	5.14353	0.822666
SPDYE16	Iba1_PaM	Iba1_Rod	10	4	0.00416	**	0.0125	*	0.999573	Iba1	PaM	3.33585	Iba1	Rod	5.74205	0.78351
PHACTR1	Iba1_PaM	Iba1_Rod	10	4	0.00709	**	0.0126	*	0.999573	Iba1	PaM	3.69668	Iba1	Rod	6.54295	0.823712
PLEC	Iba1_PaM	Iba1_Rod	10	4	0.00871	**	0.0131	*	0.999573	Iba1	PaM	7.28844	Iba1	Rod	12.5995	0.789689
FAM71C	Iba1_PaM	Iba1_Rod	10	4	0.00684	**	0.0137	*	0.999573	Iba1	PaM	3.85797	Iba1	Rod	6.55157	0.764
KRT38	Iba1_PaM	Iba1_Rod	10	4	0.01	*	0.0151	*	0.999573	Iba1	PaM	3.47274	Iba1	Rod	5.72265	0.720608
SKA2	Iba1_PaM	Iba1_Rod	10	4	0.0107	*	0.016	*	0.999573	Iba1	PaM	3.03304	Iba1	Rod	5.21663	0.782352
SLC41A3	Iba1_PaM	Iba1_Rod	10	4	0.0107	*	0.016	*	0.999573	Iba1	PaM	3.57357	Iba1	Rod	6.3016	0.818352
SLC38A11	Iba1_PaM	Iba1_Rod	10	4	0.00875	**	0.0164	*	0.999573	Iba1	PaM	4.09449	Iba1	Rod	8.0169	0.969361
COQ7	Iba1_PaM	Iba1_Rod	10	4	0.0119	*	0.0179	*	0.999573	Iba1	PaM	3.63994	Iba1	Rod	5.7458	0.658593
PTCD1	Iba1_PaM	Iba1_Rod	10	4	0.00597	**	0.0179	*	0.999573	Iba1	PaM	2.8509	Iba1	Rod	5.29339	0.892772
BRD7	Iba1_PaM	Iba1_Rod	10	4	0.0123	*	0.0184	*	0.999573	Iba1	PaM	3.90868	Iba1	Rod	6.31497	0.692093
SMURF1	Iba1_PaM	Iba1_Rod	10	4	0.0123	*	0.0185	*	0.999573	Iba1	PaM	3.30108	Iba1	Rod	5.28352	0.678564
OR52R1	Iba1_PaM	Iba1_Rod	10	4	0.00615	**	0.0185	*	0.999573	Iba1	PaM	3.74672	Iba1	Rod	6.53797	0.803216
PARD6B	Iba1_PaM	Iba1_Rod	10	4	0.00633	**	0.019	*	0.999573	Iba1	PaM	3.59881	Iba1	Rod	5.74321	0.674338
PCNX1	Iba1_PaM	Iba1_Rod	10	4	0.0127	*	0.0191	*	0.999573	Iba1	PaM	4.63321	Iba1	Rod	7.55252	0.704948
SAV1	Iba1_PaM	Iba1_Rod	10	4	0.0119	*	0.0197	*	0.999573	Iba1	PaM	3.45488	Iba1	Rod	6.27835	0.861752
SKIL	Iba1_PaM	Iba1_Rod	10	4	0.0131	*	0.0197	*	0.999573	Iba1	PaM	4.63456	Iba1	Rod	8.5383	0.881517
PRPSAP2	Iba1_PaM	Iba1_Rod	10	4	0.00669	**	0.0201	*	0.999573	Iba1	PaM	3.02119	Iba1	Rod	5.53604	0.873737
RTRAF	Iba1_PaM	Iba1_Rod	10	4	0.00695	**	0.0209	*	0.999573	Iba1	PaM	3.59827	Iba1	Rod	5.98452	0.733933
ACY1	Iba1_PaM	Iba1_Rod	10	4	0.00705	**	0.0211	*	0.999573	Iba1	PaM	3.01895	Iba1	Rod	5.75672	0.931198
BPIFB6	Iba1_PaM	Iba1_Rod	10	4	0.00707	**	0.0212	*	0.999573	Iba1	PaM	2.64277	Iba1	Rod	5.27264	0.996476
C11orf65	Iba1_PaM	Iba1_Rod	10	4	0.00741	**	0.0222	*	0.999573	Iba1	PaM	3.00674	Iba1	Rod	5.63239	0.905546
DFFA	Iba1_PaM	Iba1_Rod	10	4	0.015	*	0.0225	*	0.999573	Iba1	PaM	4.16166	Iba1	Rod	6.86857	0.722851
CBX4	Iba1_PaM	Iba1_Rod	10	4	0.0155	*	0.0233	*	0.999573	Iba1	PaM	4.06311	Iba1	Rod	6.05043	0.574452
ZNF83	Iba1_PaM	Iba1_Rod	10	4	0.0158	*	0.0237	*	0.999573	Iba1	PaM	3.27643	Iba1	Rod	5.39103	0.718438
SPINK8	Iba1_PaM	Iba1_Rod	10	4	0.0162	*	0.0243	*	0.999573	Iba1	PaM	4.02124	Iba1	Rod	6.38073	0.666081
NUDT3	Iba1_PaM	Iba1_Rod	10	4	0.0164	*	0.0246	*	0.999573	Iba1	PaM	4.01062	Iba1	Rod	7.35274	0.874458
C2orf78	Iba1_PaM	Iba1_Rod	10	4	0.0125	*	0.0248	*	0.999573	Iba1	PaM	3.48677	Iba1	Rod	6.40774	0.877926
SLC6A6	Iba1_PaM	Iba1_Rod	10	4	0.0159	*	0.0252	*	0.999573	Iba1	PaM	2.50463	Iba1	Rod	4.55471	0.862761
MPST	Iba1_PaM	Iba1_Rod	10	4	0.0173	*	0.026	*	0.999573	Iba1	PaM	3.94312	Iba1	Rod	5.91138	0.584158
TOPBP1	Iba1_PaM	Iba1_Rod	10	4	0.0174	*	0.0261	*	0.999573	Iba1	PaM	3.48289	Iba1	Rod	5.61152	0.688109
SRC	Iba1_PaM	Iba1_Rod	10	4	0.00876	**	0.0263	*	0.999573	Iba1	PaM	2.3937	Iba1	Rod	4.69349	0.971418
ATAD3A	Iba1_PaM	Iba1_Rod	10	4	0.00936	**	0.0281	*	0.999573	Iba1	PaM	3.84985	Iba1	Rod	6.46496	0.747841
CDC45	Iba1_PaM	Iba1_Rod	10	4	0.0188	*	0.0282	*	0.999573	Iba1	PaM	3.67605	Iba1	Rod	6.13576	0.739086
TMOD1	Iba1_PaM	Iba1_Rod	10	4	0.0178	*	0.0287	*	0.999573	Iba1	PaM	3.54005	Iba1	Rod	5.88328	0.732851
HSPA2	Iba1_PaM	Iba1_Rod	10	4	0.0199	*	0.0298	*	0.999573	Iba1	PaM	3.96801	Iba1	Rod	5.95057	0.584613
POTEG	Iba1_PaM	Iba1_Rod	10	4	0.02	*	0.03	*	0.999573	Iba1	PaM	3.45886	Iba1	Rod	5.29819	0.615202
SLC23A1	Iba1_PaM	Iba1_Rod	10	4	0.0204	*	0.0307	*	0.999573	Iba1	PaM	3.82719	Iba1	Rod	5.97966	0.643778
POU5F1	Iba1_PaM	Iba1_Rod	10	4	0.0193	*	0.0311	*	0.999573	Iba1	PaM	3.84284	Iba1	Rod	5.86757	0.610589
ANKRD31	Iba1_PaM	Iba1_Rod	10	4	0.0121	*	0.0318	*	0.999573	Iba1	PaM	3.40695	Iba1	Rod	5.67371	0.735812
TMC6	Iba1_PaM	Iba1_Rod	10	4	0.0213	*	0.032	*	0.999573	Iba1	PaM	3.31033	Iba1	Rod	5.0386	0.606048
PLCXD2	Iba1_PaM	Iba1_Rod	10	4	0.0217	*	0.0325	*	0.999573	Iba1	PaM	4.35702	Iba1	Rod	7.03668	0.691553
CDX2	Iba1_PaM	Iba1_Rod	10	4	0.0217	*	0.0326	*	0.999573	Iba1	PaM	4.14019	Iba1	Rod	6.8221	0.720521
LPL	Iba1_PaM	Iba1_Rod	10	4	0.0109	*	0.0327	*	0.999573	Iba1	PaM	2.97348	Iba1	Rod	5.41151	0.86388
BNIP3L	Iba1_PaM	Iba1_Rod	10	4	0.0111	*	0.0334	*	0.999573	Iba1	PaM	5.23328	Iba1	Rod	9.79548	0.9044
GGA3	Iba1_PaM	Iba1_Rod	10	4	0.0207	*	0.0335	*	0.999573	Iba1	PaM	4.40993	Iba1	Rod	7.14516	0.696213
SSTR5	Iba1_PaM	Iba1_Rod	10	4	0.0233	*	0.0349	*	0.999573	Iba1	PaM	4.3141	Iba1	Rod	6.23814	0.532056
INPP5A	Iba1_PaM	Iba1_Rod	10	4	0.0232	*	0.0349	*	0.999573	Iba1	PaM	2.73818	Iba1	Rod	4.99111	0.866144
TLCD5	Iba1_PaM	Iba1_Rod	10	4	0.0118	*	0.0354	*	0.999573	Iba1	PaM	2.46494	Iba1	Rod	4.87142	0.982791
CRYAB	Iba1_PaM	Iba1_Rod	10	4	0.0125	*	0.0374	*	0.999573	Iba1	PaM	5.29295	Iba1	Rod	10.4603	0.982775
PAK1IP1	Iba1_PaM	Iba1_Rod	10	4	0.0125	*	0.0376	*	0.999573	Iba1	PaM	3.1083	Iba1	Rod	5.88928	0.921966
CLPSL2	Iba1_PaM	Iba1_Rod	10	4	0.0252	*	0.0378	*	0.999573	Iba1	PaM	3.4534	Iba1	Rod	5.81383	0.751472
WDR31	Iba1_PaM	Iba1_Rod	10	4	0.0126	*	0.0379	*	0.999573	Iba1	PaM	3.5085	Iba1	Rod	6.83556	0.962203
SCYL1	Iba1_PaM	Iba1_Rod	10	4	0.0127	*	0.038	*	0.999573	Iba1	PaM	3.58739	Iba1	Rod	6.44661	0.845606
GATB	Iba1_PaM	Iba1_Rod	10	4	0.0264	*	0.0396	*	0.999573	Iba1	PaM	4.11599	Iba1	Rod	6.29791	0.613632
SLC12A9	Iba1_PaM	Iba1_Rod	10	4	0.0265	*	0.0398	*	0.999573	Iba1	PaM	3.60612	Iba1	Rod	5.35205	0.569646
KRT3	Iba1_PaM	Iba1_Rod	10	4	0.0134	*	0.0402	*	0.999573	Iba1	PaM	3.68881	Iba1	Rod	6.07478	0.719677
SVIP	Iba1_PaM	Iba1_Rod	10	4	0.0272	*	0.0408	*	0.999573	Iba1	PaM	3.9748	Iba1	Rod	6.17468	0.635483
GPS1	Iba1_PaM	Iba1_Rod	10	4	0.0275	*	0.0413	*	0.999573	Iba1	PaM	4.75871	Iba1	Rod	7.17099	0.591601
ADGRD2	Iba1_PaM	Iba1_Rod	10	4	0.0276	*	0.0413	*	0.999573	Iba1	PaM	3.85766	Iba1	Rod	6.28435	0.704038
RAB33A	Iba1_PaM	Iba1_Rod	10	4	0.0285	*	0.0427	*	0.999573	Iba1	PaM	3.19676	Iba1	Rod	5.24338	0.713888
TMEM210	Iba1_PaM	Iba1_Rod	10	4	0.0144	*	0.0433	*	0.999573	Iba1	PaM	2.72035	Iba1	Rod	5.0924	0.904552
ZSCAN31	Iba1_PaM	Iba1_Rod	10	4	0.0292	*	0.0437	*	0.999573	Iba1	PaM	3.76343	Iba1	Rod	6.06874	0.689352
MB21D2	Iba1_PaM	Iba1_Rod	10	4	0.0146	*	0.0438	*	0.999573	Iba1	PaM	3.2666	Iba1	Rod	5.27129	0.690368
GRIK2	Iba1_PaM	Iba1_Rod	10	4	0.0441	*	0.0441	*	0.999573	Iba1	PaM	4.42436	Iba1	Rod	6.16494	0.478618
SEPTIN7	Iba1_PaM	Iba1_Rod	10	4	0.0296	*	0.0443	*	0.999573	Iba1	PaM	5.15872	Iba1	Rod	7.96082	0.625905
UFSP2	Iba1_PaM	Iba1_Rod	10	4	0.0296	*	0.0445	*	0.999573	Iba1	PaM	4.44206	Iba1	Rod	6.99154	0.65438
PPIP5K1	Iba1_PaM	Iba1_Rod	10	4	0.0151	*	0.0452	*	0.999573	Iba1	PaM	3.56057	Iba1	Rod	5.51031	0.630023
BLOC1S3	Iba1_PaM	Iba1_Rod	10	4	0.0301	*	0.0452	*	0.999573	Iba1	PaM	2.94839	Iba1	Rod	5.20695	0.820513
ALDH2	Iba1_PaM	Iba1_Rod	10	4	0.0303	*	0.0455	*	0.999573	Iba1	PaM	5.37409	Iba1	Rod	8.3789	0.64074
ISLR	Iba1_PaM	Iba1_Rod	10	4	0.0152	*	0.0455	*	0.999573	Iba1	PaM	3.35062	Iba1	Rod	6.10051	0.8645
MMAB	Iba1_PaM	Iba1_Rod	10	4	0.0153	*	0.0459	*	0.999573	Iba1	PaM	3.65073	Iba1	Rod	6.35168	0.798951
ARHGAP8	Iba1_PaM	Iba1_Rod	10	4	0.0154	*	0.0463	*	0.999573	Iba1	PaM	3.18345	Iba1	Rod	5.61025	0.817475
PRMT7	Iba1_PaM	Iba1_Rod	10	4	0.0313	*	0.0469	*	0.999573	Iba1	PaM	4.0051	Iba1	Rod	5.74939	0.521573
C2orf80	Iba1_PaM	Iba1_Rod	10	4	0.0315	*	0.0472	*	0.999573	Iba1	PaM	3.61658	Iba1	Rod	6.09442	0.752863
GPR107	Iba1_PaM	Iba1_Rod	10	4	0.0318	*	0.0477	*	0.999573	Iba1	PaM	3.58725	Iba1	Rod	5.44945	0.603231
SNAP29	Iba1_PaM	Iba1_Rod	10	4	0.0162	*	0.0485	*	0.999573	Iba1	PaM	3.90543	Iba1	Rod	7.75003	0.988722
SCAMP4	Iba1_PaM	Iba1_Rod	10	4	0.0174	*	0.0487	*	0.999573	Iba1	PaM	3.29737	Iba1	Rod	5.50309	0.738929
SLC28A3	Iba1_PaM	Iba1_Rod	10	4	0.0327	*	0.0491	*	0.999573	Iba1	PaM	4.69319	Iba1	Rod	6.48688	0.466954
ARFGAP3	Iba1_PaM	Iba1_Rod	10	4	0.0329	*	0.0494	*	0.999573	Iba1	PaM	4.66013	Iba1	Rod	7.34524	0.65644
ARPC1B	Iba1_PaM	Iba1_Rod	10	4	0.0166	*	0.0497	*	0.999573	Iba1	PaM	2.98347	Iba1	Rod	5.44089	0.866853
MSRA	Iba1_PaM	Iba1_Rod	10	4	0.0332	*	0.0498	*	0.999573	Iba1	PaM	3.95847	Iba1	Rod	5.84799	0.562999

## Sheet: ST_DEG_Iba1_PaMvsRod_PaMup
DEG Microglia: PaM vs Rod
TargetName	group1	group2	n1	n2	p	p.signif	p.adj	p.adj.signif	p.adj2	Segment1	Anno1	mean1	Segment2	Anno2	mean2	Log2FC
ORAI3	Iba1_PaM	Iba1_Rod	10	4	0.00503	**	0.00754	**	0.999573	Iba1	PaM	4.76705	Iba1	Rod	2.40883	-0.984767
ARHGAP15	Iba1_PaM	Iba1_Rod	10	4	0.00506	**	0.0113	*	0.999573	Iba1	PaM	4.81618	Iba1	Rod	2.11757	-1.18548
UHRF1BP1L	Iba1_PaM	Iba1_Rod	10	4	0.00961	**	0.0144	*	0.999573	Iba1	PaM	4.52249	Iba1	Rod	2.11761	-1.09468
ATG3	Iba1_PaM	Iba1_Rod	10	4	0.00996	**	0.0149	*	0.999573	Iba1	PaM	4.52644	Iba1	Rod	2.33947	-0.952197
TSPAN4	Iba1_PaM	Iba1_Rod	10	4	0.00589	**	0.0177	*	0.999573	Iba1	PaM	4.5113	Iba1	Rod	2.23956	-1.01033
RBM20	Iba1_PaM	Iba1_Rod	10	4	0.0122	*	0.0183	*	0.999573	Iba1	PaM	5.5303	Iba1	Rod	3.07468	-0.846923
GORASP1	Iba1_PaM	Iba1_Rod	10	4	0.0133	*	0.0199	*	0.999573	Iba1	PaM	4.30527	Iba1	Rod	2.59423	-0.730795
FARSA	Iba1_PaM	Iba1_Rod	10	4	0.00735	**	0.022	*	0.999573	Iba1	PaM	5.15858	Iba1	Rod	2.69672	-0.935765
FAM180B	Iba1_PaM	Iba1_Rod	10	4	0.013	*	0.0237	*	0.999573	Iba1	PaM	6.20131	Iba1	Rod	3.36224	-0.883149
RFNG	Iba1_PaM	Iba1_Rod	10	4	0.0161	*	0.0241	*	0.999573	Iba1	PaM	4.61312	Iba1	Rod	2.43087	-0.92427
OR10H4	Iba1_PaM	Iba1_Rod	10	4	0.00805	**	0.0242	*	0.999573	Iba1	PaM	4.42531	Iba1	Rod	2.11392	-1.06586
ATG13	Iba1_PaM	Iba1_Rod	10	4	0.0161	*	0.0242	*	0.999573	Iba1	PaM	5.35867	Iba1	Rod	2.86735	-0.902154
SOAT2	Iba1_PaM	Iba1_Rod	10	4	0.0167	*	0.0251	*	0.999573	Iba1	PaM	5.27183	Iba1	Rod	2.96127	-0.832089
DCHS1	Iba1_PaM	Iba1_Rod	10	4	0.0237	*	0.0356	*	0.999573	Iba1	PaM	6.21742	Iba1	Rod	3.91198	-0.668418
DCP2	Iba1_PaM	Iba1_Rod	10	4	0.0256	*	0.0384	*	0.999573	Iba1	PaM	3.94231	Iba1	Rod	1.72508	-1.19238
DPP6	Iba1_PaM	Iba1_Rod	10	4	0.0286	*	0.0429	*	0.999573	Iba1	PaM	7.0728	Iba1	Rod	3.20386	-1.14247
PTGES	Iba1_PaM	Iba1_Rod	10	4	0.0296	*	0.0444	*	0.999573	Iba1	PaM	5.49594	Iba1	Rod	3.37682	-0.702703
KCNQ2	Iba1_PaM	Iba1_Rod	10	4	0.0314	*	0.047	*	0.999573	Iba1	PaM	4.71817	Iba1	Rod	2.51621	-0.906978
PTPRT	Iba1_PaM	Iba1_Rod	10	4	0.0318	*	0.0477	*	0.999573	Iba1	PaM	6.1352	Iba1	Rod	3.68532	-0.735322

## Sheet: ST_DEG_Iba1_CoMvsRod_Rodup
DEG Microglia: CoM vs Rod
TargetName	group1	group2	n1	n2	p	p.signif	p.adj	p.adj.signif	p.adj2	Segment1	Anno1	mean1	Segment2	Anno2	mean2	Log2FC
TAAR1	Iba1_CoM	Iba1_Rod	7	4	1.7e-05	****	2.55e-05	****	0.145664	Iba1	CoM	2.69487	Iba1	Rod	6.21023	1.20443
BCKDHA	Iba1_CoM	Iba1_Rod	7	4	2.65e-05	****	3.97e-05	****	0.145664	Iba1	CoM	2.92858	Iba1	Rod	6.47239	1.1441
CTNNAL1	Iba1_CoM	Iba1_Rod	7	4	3.18e-05	****	4.78e-05	****	0.145664	Iba1	CoM	3.16174	Iba1	Rod	7.1879	1.18485
TBC1D4	Iba1_CoM	Iba1_Rod	7	4	3.01e-05	****	9.04e-05	****	0.145664	Iba1	CoM	2.49386	Iba1	Rod	8.35682	1.74457
EDIL3	Iba1_CoM	Iba1_Rod	7	4	5.02e-05	****	0.000151	***	0.204398	Iba1	CoM	2.89588	Iba1	Rod	6.05286	1.06362
RYR1	Iba1_CoM	Iba1_Rod	7	4	8.37e-05	****	0.000251	***	0.278835	Iba1	CoM	2.69487	Iba1	Rod	5.7249	1.08703
CALML4	Iba1_CoM	Iba1_Rod	7	4	0.000137	***	0.000411	***	0.386182	Iba1	CoM	2.92858	Iba1	Rod	7.92048	1.43539
RAX2	Iba1_CoM	Iba1_Rod	7	4	0.000275	***	0.000824	***	0.629836	Iba1	CoM	5.99569	Iba1	Rod	12.3934	1.04757
OPRM1	Iba1_CoM	Iba1_Rod	7	4	0.00044	***	0.00132	**	0.802859	Iba1	CoM	2.86372	Iba1	Rod	6.05541	1.08033
DPH6	Iba1_CoM	Iba1_Rod	7	4	0.000482	***	0.00145	**	0.802859	Iba1	CoM	2.52601	Iba1	Rod	6.27236	1.31215
SLC20A2	Iba1_CoM	Iba1_Rod	7	4	0.000647	***	0.00194	**	0.87948	Iba1	CoM	3.33059	Iba1	Rod	6.1066	0.87459
ACOT4	Iba1_CoM	Iba1_Rod	7	4	0.000656	***	0.00197	**	0.87948	Iba1	CoM	2.72702	Iba1	Rod	5.70918	1.06596
ZSCAN1	Iba1_CoM	Iba1_Rod	7	4	0.000985	***	0.00296	**	0.999573	Iba1	CoM	2.66272	Iba1	Rod	5.71398	1.1016
GPRC6A	Iba1_CoM	Iba1_Rod	7	4	0.00101	**	0.00302	**	0.999573	Iba1	CoM	2.52601	Iba1	Rod	5.50075	1.12277
SUZ12	Iba1_CoM	Iba1_Rod	7	4	0.00103	**	0.00309	**	0.999573	Iba1	CoM	2.92858	Iba1	Rod	5.5239	0.915488
PCNX1	Iba1_CoM	Iba1_Rod	7	4	0.0011	**	0.00329	**	0.999573	Iba1	CoM	3.21376	Iba1	Rod	7.55252	1.2327
RHOQ	Iba1_CoM	Iba1_Rod	7	4	0.00238	**	0.00358	**	0.999573	Iba1	CoM	2.66272	Iba1	Rod	5.94565	1.15894
SERPINB6	Iba1_CoM	Iba1_Rod	7	4	0.0024	**	0.0036	**	0.999573	Iba1	CoM	3.71278	Iba1	Rod	5.90649	0.6698
GRIK2	Iba1_CoM	Iba1_Rod	7	4	0.00143	**	0.00428	**	0.999573	Iba1	CoM	2.96021	Iba1	Rod	6.16494	1.05839
DFFA	Iba1_CoM	Iba1_Rod	7	4	0.00149	**	0.00446	**	0.999573	Iba1	CoM	2.87605	Iba1	Rod	6.86857	1.25592
PDCD1	Iba1_CoM	Iba1_Rod	7	4	0.00319	**	0.00479	**	0.999573	Iba1	CoM	3.71916	Iba1	Rod	6.32606	0.766328
WDFY4	Iba1_CoM	Iba1_Rod	7	4	0.0016	**	0.0048	**	0.999573	Iba1	CoM	2.49386	Iba1	Rod	5.66522	1.18375
NSUN3	Iba1_CoM	Iba1_Rod	7	4	0.00322	**	0.00485	**	0.999573	Iba1	CoM	4.00435	Iba1	Rod	6.75876	0.755192
ZNF276	Iba1_CoM	Iba1_Rod	7	4	0.00356	**	0.00534	**	0.999573	Iba1	CoM	3.28445	Iba1	Rod	5.53478	0.752876
ARFGAP3	Iba1_CoM	Iba1_Rod	7	4	0.00185	**	0.00554	**	0.999573	Iba1	CoM	2.85673	Iba1	Rod	7.34524	1.36245
CDK17	Iba1_CoM	Iba1_Rod	7	4	0.00238	**	0.00565	**	0.999573	Iba1	CoM	2.85673	Iba1	Rod	5.44098	0.929505
ITIH1	Iba1_CoM	Iba1_Rod	7	4	0.0038	**	0.0057	**	0.999573	Iba1	CoM	3.51177	Iba1	Rod	6.17099	0.813304
PRSS37	Iba1_CoM	Iba1_Rod	7	4	0.00191	**	0.00573	**	0.999573	Iba1	CoM	3.19444	Iba1	Rod	6.92926	1.11714
KCTD18	Iba1_CoM	Iba1_Rod	7	4	0.00393	**	0.0059	**	0.999573	Iba1	CoM	3.486	Iba1	Rod	6.15046	0.819121
HCAR1	Iba1_CoM	Iba1_Rod	7	4	0.00396	**	0.00594	**	0.999573	Iba1	CoM	3.51816	Iba1	Rod	8.17169	1.21581
COQ7	Iba1_CoM	Iba1_Rod	7	4	0.00199	**	0.00598	**	0.999573	Iba1	CoM	2.86372	Iba1	Rod	5.7458	1.00461
TOPBP1	Iba1_CoM	Iba1_Rod	7	4	0.00213	**	0.00638	**	0.999573	Iba1	CoM	2.52601	Iba1	Rod	5.61152	1.15153
TPD52L2	Iba1_CoM	Iba1_Rod	7	4	0.00414	**	0.007	**	0.999573	Iba1	CoM	3.27807	Iba1	Rod	5.40191	0.720626
DCK	Iba1_CoM	Iba1_Rod	7	4	0.00234	**	0.00703	**	0.999573	Iba1	CoM	2.83157	Iba1	Rod	5.84085	1.04458
CFAP46	Iba1_CoM	Iba1_Rod	7	4	0.00239	**	0.00716	**	0.999573	Iba1	CoM	2.66272	Iba1	Rod	5.38721	1.01664
HSPA2	Iba1_CoM	Iba1_Rod	7	4	0.00258	**	0.00773	**	0.999573	Iba1	CoM	3.07706	Iba1	Rod	5.95057	0.951477
KCNK13	Iba1_CoM	Iba1_Rod	7	4	0.00275	**	0.00826	**	0.999573	Iba1	CoM	2.49386	Iba1	Rod	5.81872	1.22232
BARD1	Iba1_CoM	Iba1_Rod	7	4	0.00298	**	0.00895	**	0.999573	Iba1	CoM	2.92858	Iba1	Rod	5.41274	0.88616
STARD4	Iba1_CoM	Iba1_Rod	7	4	0.0031	**	0.00929	**	0.999573	Iba1	CoM	2.59087	Iba1	Rod	5.60914	1.11435
PDHX	Iba1_CoM	Iba1_Rod	7	4	0.00318	**	0.00954	**	0.999573	Iba1	CoM	4.19358	Iba1	Rod	7.97414	0.927148
GART	Iba1_CoM	Iba1_Rod	7	4	0.00319	**	0.00957	**	0.999573	Iba1	CoM	3.6683	Iba1	Rod	7.70705	1.07107
HMCES	Iba1_CoM	Iba1_Rod	7	4	0.00661	**	0.00992	**	0.999573	Iba1	CoM	2.52601	Iba1	Rod	4.83982	0.938092
BRD7	Iba1_CoM	Iba1_Rod	7	4	0.00339	**	0.0102	*	0.999573	Iba1	CoM	3.22659	Iba1	Rod	6.31497	0.968766
CLVS1	Iba1_CoM	Iba1_Rod	7	4	0.00696	**	0.0104	*	0.999573	Iba1	CoM	3.06473	Iba1	Rod	5.2873	0.786772
SEC23IP	Iba1_CoM	Iba1_Rod	7	4	0.00704	**	0.0106	*	0.999573	Iba1	CoM	2.92858	Iba1	Rod	5.01053	0.774764
GABRA1	Iba1_CoM	Iba1_Rod	7	4	0.0073	**	0.0109	*	0.999573	Iba1	CoM	2.59087	Iba1	Rod	5.7517	1.15055
FAM240C	Iba1_CoM	Iba1_Rod	7	4	0.00369	**	0.0111	*	0.999573	Iba1	CoM	2.75972	Iba1	Rod	5.575	1.01445
SSTR5	Iba1_CoM	Iba1_Rod	7	4	0.00372	**	0.0112	*	0.999573	Iba1	CoM	3.49945	Iba1	Rod	6.23814	0.833989
AXIN2	Iba1_CoM	Iba1_Rod	7	4	0.00379	**	0.0114	*	0.999573	Iba1	CoM	2.49386	Iba1	Rod	5.04838	1.01744
PLCXD2	Iba1_CoM	Iba1_Rod	7	4	0.0039	**	0.0117	*	0.999573	Iba1	CoM	3.29844	Iba1	Rod	7.03668	1.09311
SEPTIN7	Iba1_CoM	Iba1_Rod	7	4	0.0039	**	0.0117	*	0.999573	Iba1	CoM	3.80334	Iba1	Rod	7.96082	1.06565
MEA1	Iba1_CoM	Iba1_Rod	7	4	0.0078	**	0.0117	*	0.999573	Iba1	CoM	3.41477	Iba1	Rod	5.50542	0.689065
HERC5	Iba1_CoM	Iba1_Rod	7	4	0.00802	**	0.012	*	0.999573	Iba1	CoM	2.92858	Iba1	Rod	5.14353	0.812559
GAK	Iba1_CoM	Iba1_Rod	7	4	0.00809	**	0.0121	*	0.999573	Iba1	CoM	2.49386	Iba1	Rod	5.12025	1.03783
PLD2	Iba1_CoM	Iba1_Rod	7	4	0.00411	**	0.0123	*	0.999573	Iba1	CoM	3.06473	Iba1	Rod	5.65176	0.882938
MPST	Iba1_CoM	Iba1_Rod	7	4	0.00412	**	0.0124	*	0.999573	Iba1	CoM	3.29792	Iba1	Rod	5.91138	0.841936
SLC41A3	Iba1_CoM	Iba1_Rod	7	4	0.00416	**	0.0125	*	0.999573	Iba1	CoM	2.97305	Iba1	Rod	6.3016	1.08377
PLEKHB1	Iba1_CoM	Iba1_Rod	7	4	0.00417	**	0.0125	*	0.999573	Iba1	CoM	4.01079	Iba1	Rod	7.09027	0.821952
PHACTR1	Iba1_CoM	Iba1_Rod	7	4	0.00839	**	0.0126	*	0.999573	Iba1	CoM	3.604	Iba1	Rod	6.54295	0.860344
TMC6	Iba1_CoM	Iba1_Rod	7	4	0.00424	**	0.0127	*	0.999573	Iba1	CoM	2.66272	Iba1	Rod	5.0386	0.920126
POU5F2	Iba1_CoM	Iba1_Rod	7	4	0.00771	**	0.0128	*	0.999573	Iba1	CoM	2.32501	Iba1	Rod	5.01431	1.10882
SKIL	Iba1_CoM	Iba1_Rod	7	4	0.00429	**	0.0129	*	0.999573	Iba1	CoM	3.62864	Iba1	Rod	8.5383	1.23452
PLEC	Iba1_CoM	Iba1_Rod	7	4	0.00659	**	0.0131	*	0.999573	Iba1	CoM	6.7277	Iba1	Rod	12.5995	0.905185
ZNF83	Iba1_CoM	Iba1_Rod	7	4	0.00449	**	0.0135	*	0.999573	Iba1	CoM	2.66272	Iba1	Rod	5.39103	1.01766
CBX4	Iba1_CoM	Iba1_Rod	7	4	0.00457	**	0.0137	*	0.999573	Iba1	CoM	3.49945	Iba1	Rod	6.05043	0.78991
FAM71C	Iba1_CoM	Iba1_Rod	7	4	0.00916	**	0.0137	*	0.999573	Iba1	CoM	3.82317	Iba1	Rod	6.55157	0.777071
TLE1	Iba1_CoM	Iba1_Rod	7	4	0.00468	**	0.014	*	0.999573	Iba1	CoM	2.32501	Iba1	Rod	5.27273	1.18132
PLPP6	Iba1_CoM	Iba1_Rod	7	4	0.00476	**	0.0143	*	0.999573	Iba1	CoM	3.26574	Iba1	Rod	6.25151	0.936796
SLC23A1	Iba1_CoM	Iba1_Rod	7	4	0.00483	**	0.0145	*	0.999573	Iba1	CoM	3.09743	Iba1	Rod	5.97966	0.948992
ZNF793	Iba1_CoM	Iba1_Rod	7	4	0.0049	**	0.0147	*	0.999573	Iba1	CoM	3.38261	Iba1	Rod	6.18819	0.871378
SLC25A13	Iba1_CoM	Iba1_Rod	7	4	0.00491	**	0.0147	*	0.999573	Iba1	CoM	2.96073	Iba1	Rod	6.59552	1.15553
WDR90	Iba1_CoM	Iba1_Rod	7	4	0.00492	**	0.0148	*	0.999573	Iba1	CoM	2.49386	Iba1	Rod	4.83121	0.954004
NCLN	Iba1_CoM	Iba1_Rod	7	4	0.00596	**	0.0149	*	0.999573	Iba1	CoM	2.52601	Iba1	Rod	4.77034	0.917229
HNRNPA2B1	Iba1_CoM	Iba1_Rod	7	4	0.00503	**	0.0151	*	0.999573	Iba1	CoM	5.23081	Iba1	Rod	10.7745	1.04252
KRT38	Iba1_CoM	Iba1_Rod	7	4	0.00609	**	0.0151	*	0.999573	Iba1	CoM	3.14829	Iba1	Rod	5.72265	0.862112
IAPP	Iba1_CoM	Iba1_Rod	7	4	0.00516	**	0.0155	*	0.999573	Iba1	CoM	3.09688	Iba1	Rod	6.2552	1.01424
SPDYE16	Iba1_CoM	Iba1_Rod	7	4	0.0104	*	0.0156	*	0.999573	Iba1	CoM	3.51816	Iba1	Rod	5.74205	0.706747
CXCL3	Iba1_CoM	Iba1_Rod	7	4	0.00525	**	0.0158	*	0.999573	Iba1	CoM	3.22014	Iba1	Rod	5.45178	0.759601
GOLPH3	Iba1_CoM	Iba1_Rod	7	4	0.0105	*	0.0158	*	0.999573	Iba1	CoM	2.49386	Iba1	Rod	4.77037	0.935721
KCNK18	Iba1_CoM	Iba1_Rod	7	4	0.0053	**	0.0159	*	0.999573	Iba1	CoM	3.60345	Iba1	Rod	6.70991	0.896916
SKA2	Iba1_CoM	Iba1_Rod	7	4	0.00964	**	0.016	*	0.999573	Iba1	CoM	2.86372	Iba1	Rod	5.21663	0.865227
SLC38A11	Iba1_CoM	Iba1_Rod	7	4	0.011	*	0.0164	*	0.999573	Iba1	CoM	4.00892	Iba1	Rod	8.0169	0.99983
MAGEB18	Iba1_CoM	Iba1_Rod	7	4	0.00555	**	0.0167	*	0.999573	Iba1	CoM	3.22659	Iba1	Rod	5.78942	0.84341
SIRPA	Iba1_CoM	Iba1_Rod	7	4	0.00571	**	0.0171	*	0.999573	Iba1	CoM	3.12958	Iba1	Rod	6.84279	1.12861
NFYA	Iba1_CoM	Iba1_Rod	7	4	0.00574	**	0.0172	*	0.999573	Iba1	CoM	7.82219	Iba1	Rod	14.3026	0.870632
CIAO1	Iba1_CoM	Iba1_Rod	7	4	0.00575	**	0.0173	*	0.999573	Iba1	CoM	2.75972	Iba1	Rod	4.95311	0.843811
PPIL3	Iba1_CoM	Iba1_Rod	7	4	0.00578	**	0.0173	*	0.999573	Iba1	CoM	3.46729	Iba1	Rod	6.43203	0.891465
PDZK1IP1	Iba1_CoM	Iba1_Rod	7	4	0.00589	**	0.0177	*	0.999573	Iba1	CoM	2.92858	Iba1	Rod	5.81036	0.988428
MS4A14	Iba1_CoM	Iba1_Rod	7	4	0.00592	**	0.0178	*	0.999573	Iba1	CoM	2.72702	Iba1	Rod	5.30926	0.961183
MEI4	Iba1_CoM	Iba1_Rod	7	4	0.00593	**	0.0178	*	0.999573	Iba1	CoM	2.86372	Iba1	Rod	5.81516	1.02193
OR52H1	Iba1_CoM	Iba1_Rod	7	4	0.00593	**	0.0178	*	0.999573	Iba1	CoM	2.75972	Iba1	Rod	5.65056	1.03387
ALG13	Iba1_CoM	Iba1_Rod	7	4	0.00607	**	0.0182	*	0.999573	Iba1	CoM	2.49386	Iba1	Rod	5.22628	1.0674
CIB3	Iba1_CoM	Iba1_Rod	7	4	0.0125	*	0.0187	*	0.999573	Iba1	CoM	2.69487	Iba1	Rod	4.8605	0.850891
FEZF2	Iba1_CoM	Iba1_Rod	7	4	0.00628	**	0.0189	*	0.999573	Iba1	CoM	2.69487	Iba1	Rod	5.39715	1.00198
IQCF5	Iba1_CoM	Iba1_Rod	7	4	0.00633	**	0.019	*	0.999573	Iba1	CoM	3.16174	Iba1	Rod	5.86496	0.891405
GPR107	Iba1_CoM	Iba1_Rod	7	4	0.00634	**	0.019	*	0.999573	Iba1	CoM	2.83157	Iba1	Rod	5.44945	0.944508
UQCRC2	Iba1_CoM	Iba1_Rod	7	4	0.00638	**	0.0191	*	0.999573	Iba1	CoM	2.49386	Iba1	Rod	5.32881	1.09543
TPM1	Iba1_CoM	Iba1_Rod	7	4	0.0092	**	0.0191	*	0.999573	Iba1	CoM	4.18665	Iba1	Rod	8.26896	0.98191
UNG	Iba1_CoM	Iba1_Rod	7	4	0.00665	**	0.0192	*	0.999573	Iba1	CoM	2.86372	Iba1	Rod	5.13128	0.841427
LBR	Iba1_CoM	Iba1_Rod	7	4	0.00646	**	0.0194	*	0.999573	Iba1	CoM	2.75972	Iba1	Rod	5.13962	0.89714
SNUPN	Iba1_CoM	Iba1_Rod	7	4	0.00647	**	0.0194	*	0.999573	Iba1	CoM	3.16928	Iba1	Rod	6.12596	0.950781
CDK19	Iba1_CoM	Iba1_Rod	7	4	0.0065	**	0.0195	*	0.999573	Iba1	CoM	3.29039	Iba1	Rod	6.31014	0.939412
EXOSC7	Iba1_CoM	Iba1_Rod	7	4	0.00654	**	0.0196	*	0.999573	Iba1	CoM	2.89588	Iba1	Rod	6.00665	1.05256
SAV1	Iba1_CoM	Iba1_Rod	7	4	0.0131	*	0.0197	*	0.999573	Iba1	CoM	3.33814	Iba1	Rod	6.27835	0.911344
TMC2	Iba1_CoM	Iba1_Rod	7	4	0.0066	**	0.0198	*	0.999573	Iba1	CoM	2.86372	Iba1	Rod	5.8652	1.03429
SVIP	Iba1_CoM	Iba1_Rod	7	4	0.00665	**	0.0199	*	0.999573	Iba1	CoM	3.20143	Iba1	Rod	6.17468	0.947647
KRT28	Iba1_CoM	Iba1_Rod	7	4	0.0139	*	0.0209	*	0.999573	Iba1	CoM	5.82096	Iba1	Rod	12.0167	1.04572
TRAF2	Iba1_CoM	Iba1_Rod	7	4	0.0141	*	0.0211	*	0.999573	Iba1	CoM	4.10135	Iba1	Rod	6.12587	0.578816
NDP	Iba1_CoM	Iba1_Rod	7	4	0.00712	**	0.0213	*	0.999573	Iba1	CoM	4.23166	Iba1	Rod	7.25977	0.778701
CFHR1	Iba1_CoM	Iba1_Rod	7	4	0.00714	**	0.0214	*	0.999573	Iba1	CoM	5.97104	Iba1	Rod	12.7325	1.09246
NUDT3	Iba1_CoM	Iba1_Rod	7	4	0.00719	**	0.0216	*	0.999573	Iba1	CoM	3.29844	Iba1	Rod	7.35274	1.1565
NECAP2	Iba1_CoM	Iba1_Rod	7	4	0.00722	**	0.0217	*	0.999573	Iba1	CoM	3.06473	Iba1	Rod	5.53349	0.85243
MED4	Iba1_CoM	Iba1_Rod	7	4	0.00739	**	0.0222	*	0.999573	Iba1	CoM	2.52601	Iba1	Rod	5.57131	1.14115
PFKFB3	Iba1_CoM	Iba1_Rod	7	4	0.0149	*	0.0223	*	0.999573	Iba1	CoM	4.54245	Iba1	Rod	7.35479	0.695214
XPNPEP1	Iba1_CoM	Iba1_Rod	7	4	0.00756	**	0.0227	*	0.999573	Iba1	CoM	2.85673	Iba1	Rod	6.12709	1.10084
TNFRSF10C	Iba1_CoM	Iba1_Rod	7	4	0.00759	**	0.0228	*	0.999573	Iba1	CoM	2.69487	Iba1	Rod	5.25072	0.962301
ELF4	Iba1_CoM	Iba1_Rod	7	4	0.00767	**	0.023	*	0.999573	Iba1	CoM	2.99288	Iba1	Rod	5.64945	0.916575
RLBP1	Iba1_CoM	Iba1_Rod	7	4	0.0153	*	0.023	*	0.999573	Iba1	CoM	3.26629	Iba1	Rod	5.56528	0.768803
ADAM9	Iba1_CoM	Iba1_Rod	7	4	0.0156	*	0.0233	*	0.999573	Iba1	CoM	3.06473	Iba1	Rod	5.92853	0.951914
RGS1	Iba1_CoM	Iba1_Rod	7	4	0.0085	**	0.0235	*	0.999573	Iba1	CoM	2.69487	Iba1	Rod	5.12892	0.92844
FCRL5	Iba1_CoM	Iba1_Rod	7	4	0.00789	**	0.0237	*	0.999573	Iba1	CoM	2.83157	Iba1	Rod	5.35298	0.918738
GIMAP2	Iba1_CoM	Iba1_Rod	7	4	0.0128	*	0.0237	*	0.999573	Iba1	CoM	2.75972	Iba1	Rod	5.30068	0.941655
TPP1	Iba1_CoM	Iba1_Rod	7	4	0.00793	**	0.0238	*	0.999573	Iba1	CoM	3.37507	Iba1	Rod	6.29671	0.89968
CNOT2	Iba1_CoM	Iba1_Rod	7	4	0.00799	**	0.024	*	0.999573	Iba1	CoM	2.97818	Iba1	Rod	5.73845	0.94623
CHRM1	Iba1_CoM	Iba1_Rod	7	4	0.00809	**	0.0243	*	0.999573	Iba1	CoM	2.75972	Iba1	Rod	6.3063	1.19227
NUPR2	Iba1_CoM	Iba1_Rod	7	4	0.0081	**	0.0243	*	0.999573	Iba1	CoM	3.85587	Iba1	Rod	7.01362	0.863104
SPINK8	Iba1_CoM	Iba1_Rod	7	4	0.0125	*	0.0243	*	0.999573	Iba1	CoM	3.76531	Iba1	Rod	6.38073	0.760954
C2orf78	Iba1_CoM	Iba1_Rod	7	4	0.0165	*	0.0248	*	0.999573	Iba1	CoM	3.45975	Iba1	Rod	6.40774	0.889148
ARID4A	Iba1_CoM	Iba1_Rod	7	4	0.00841	**	0.0252	*	0.999573	Iba1	CoM	3.99202	Iba1	Rod	6.91487	0.792583
SUB1	Iba1_CoM	Iba1_Rod	7	4	0.00841	**	0.0252	*	0.999573	Iba1	CoM	3.16174	Iba1	Rod	6.23827	0.980428
MEOX2	Iba1_CoM	Iba1_Rod	7	4	0.0174	*	0.026	*	0.999573	Iba1	CoM	2.75972	Iba1	Rod	4.61066	0.740451
QRSL1	Iba1_CoM	Iba1_Rod	7	4	0.0174	*	0.026	*	0.999573	Iba1	CoM	2.72702	Iba1	Rod	5.47613	1.00583
GSTP1	Iba1_CoM	Iba1_Rod	7	4	0.0087	**	0.0261	*	0.999573	Iba1	CoM	2.49386	Iba1	Rod	5.61263	1.1703
TENT5C	Iba1_CoM	Iba1_Rod	7	4	0.0088	**	0.0264	*	0.999573	Iba1	CoM	3.29844	Iba1	Rod	6.76848	1.03705
ANKRD17	Iba1_CoM	Iba1_Rod	7	4	0.00893	**	0.0268	*	0.999573	Iba1	CoM	3.29792	Iba1	Rod	6.05651	0.876929
MAD2L1BP	Iba1_CoM	Iba1_Rod	7	4	0.00904	**	0.0271	*	0.999573	Iba1	CoM	3.16174	Iba1	Rod	5.79911	0.875114
ONECUT2	Iba1_CoM	Iba1_Rod	7	4	0.00933	**	0.028	*	0.999573	Iba1	CoM	3.71278	Iba1	Rod	6.73192	0.858518
CDC45	Iba1_CoM	Iba1_Rod	7	4	0.0183	*	0.0282	*	0.999573	Iba1	CoM	3.51761	Iba1	Rod	6.13576	0.802647
PARD6B	Iba1_CoM	Iba1_Rod	7	4	0.0191	*	0.0286	*	0.999573	Iba1	CoM	3.84948	Iba1	Rod	5.74321	0.577194
TMOD1	Iba1_CoM	Iba1_Rod	7	4	0.0192	*	0.0287	*	0.999573	Iba1	CoM	3.43348	Iba1	Rod	5.88328	0.776951
DNMT1	Iba1_CoM	Iba1_Rod	7	4	0.0097	**	0.0291	*	0.999573	Iba1	CoM	3.36274	Iba1	Rod	5.89804	0.810596
PIK3R1	Iba1_CoM	Iba1_Rod	7	4	0.0188	*	0.0293	*	0.999573	Iba1	CoM	4.03817	Iba1	Rod	8.83121	1.12891
POTEG	Iba1_CoM	Iba1_Rod	7	4	0.0159	*	0.03	*	0.999573	Iba1	CoM	3.26629	Iba1	Rod	5.29819	0.697848
DDAH1	Iba1_CoM	Iba1_Rod	7	4	0.0101	*	0.0303	*	0.999573	Iba1	CoM	3.83362	Iba1	Rod	7.17813	0.904899
ZNF106	Iba1_CoM	Iba1_Rod	7	4	0.0104	*	0.0311	*	0.999573	Iba1	CoM	3.74496	Iba1	Rod	6.66383	0.8314
POU5F1	Iba1_CoM	Iba1_Rod	7	4	0.0207	*	0.0311	*	0.999573	Iba1	CoM	3.75132	Iba1	Rod	5.86757	0.645365
ZFP82	Iba1_CoM	Iba1_Rod	7	4	0.0207	*	0.0311	*	0.999573	Iba1	CoM	13.9075	Iba1	Rod	24.3739	0.809479
KDM2B	Iba1_CoM	Iba1_Rod	7	4	0.0104	*	0.0313	*	0.999573	Iba1	CoM	2.69487	Iba1	Rod	5.05323	0.906992
ANKRD31	Iba1_CoM	Iba1_Rod	7	4	0.0212	*	0.0318	*	0.999573	Iba1	CoM	3.49945	Iba1	Rod	5.67371	0.697165
ADORA3	Iba1_CoM	Iba1_Rod	7	4	0.0213	*	0.0319	*	0.999573	Iba1	CoM	2.89588	Iba1	Rod	4.83125	0.738395
RPS23	Iba1_CoM	Iba1_Rod	7	4	0.0108	*	0.0324	*	0.999573	Iba1	CoM	3.99205	Iba1	Rod	8.51079	1.09216
OR2T27	Iba1_CoM	Iba1_Rod	7	4	0.0162	*	0.0325	*	0.999573	Iba1	CoM	3.03258	Iba1	Rod	5.22877	0.785927
CDX2	Iba1_CoM	Iba1_Rod	7	4	0.0194	*	0.0326	*	0.999573	Iba1	CoM	3.92017	Iba1	Rod	6.8221	0.7993
PALM	Iba1_CoM	Iba1_Rod	7	4	0.0109	*	0.0328	*	0.999573	Iba1	CoM	3.38261	Iba1	Rod	5.63953	0.737435
RTRAF	Iba1_CoM	Iba1_Rod	7	4	0.0219	*	0.0328	*	0.999573	Iba1	CoM	3.90146	Iba1	Rod	5.98452	0.617219
RSPH10B2	Iba1_CoM	Iba1_Rod	7	4	0.0111	*	0.0333	*	0.999573	Iba1	CoM	2.75972	Iba1	Rod	5.54927	1.00777
SRGAP2B	Iba1_CoM	Iba1_Rod	7	4	0.0222	*	0.0334	*	0.999573	Iba1	CoM	3.46729	Iba1	Rod	6.27599	0.856033
GGA3	Iba1_CoM	Iba1_Rod	7	4	0.0224	*	0.0335	*	0.999573	Iba1	CoM	4.28933	Iba1	Rod	7.14516	0.736216
CLPSL2	Iba1_CoM	Iba1_Rod	7	4	0.0114	*	0.0342	*	0.999573	Iba1	CoM	2.92806	Iba1	Rod	5.81383	0.989543
PRORP	Iba1_CoM	Iba1_Rod	7	4	0.0114	*	0.0342	*	0.999573	Iba1	CoM	2.9082	Iba1	Rod	5.15443	0.825686
SLC28A3	Iba1_CoM	Iba1_Rod	7	4	0.0114	*	0.0342	*	0.999573	Iba1	CoM	4.1732	Iba1	Rod	6.48688	0.636369
RHOV	Iba1_CoM	Iba1_Rod	7	4	0.0228	*	0.0342	*	0.999573	Iba1	CoM	3.60233	Iba1	Rod	5.91506	0.715463
CLDN23	Iba1_CoM	Iba1_Rod	7	4	0.0114	*	0.0343	*	0.999573	Iba1	CoM	3.22659	Iba1	Rod	5.84928	0.85825
MTMR10	Iba1_CoM	Iba1_Rod	7	4	0.0115	*	0.0345	*	0.999573	Iba1	CoM	3.23359	Iba1	Rod	5.86146	0.858124
PRKCG	Iba1_CoM	Iba1_Rod	7	4	0.023	*	0.0345	*	0.999573	Iba1	CoM	3.08344	Iba1	Rod	5.37009	0.800406
NFKB2	Iba1_CoM	Iba1_Rod	7	4	0.0116	*	0.0348	*	0.999573	Iba1	CoM	8.30381	Iba1	Rod	16.6494	1.00363
INPP5A	Iba1_CoM	Iba1_Rod	7	4	0.0183	*	0.0349	*	0.999573	Iba1	CoM	2.49386	Iba1	Rod	4.99111	1.00098
TNFAIP1	Iba1_CoM	Iba1_Rod	7	4	0.0233	*	0.035	*	0.999573	Iba1	CoM	4.60904	Iba1	Rod	9.20039	0.997229
NLN	Iba1_CoM	Iba1_Rod	7	4	0.0117	*	0.0351	*	0.999573	Iba1	CoM	2.32501	Iba1	Rod	4.2071	0.855593
TTC31	Iba1_CoM	Iba1_Rod	7	4	0.0117	*	0.0352	*	0.999573	Iba1	CoM	3.03258	Iba1	Rod	5.61761	0.889411
SGCE	Iba1_CoM	Iba1_Rod	7	4	0.0205	*	0.0352	*	0.999573	Iba1	CoM	2.32501	Iba1	Rod	4.77271	1.03758
SPA17	Iba1_CoM	Iba1_Rod	7	4	0.0184	*	0.0356	*	0.999573	Iba1	CoM	2.86372	Iba1	Rod	5.05794	0.820657
TOB1	Iba1_CoM	Iba1_Rod	7	4	0.012	*	0.0359	*	0.999573	Iba1	CoM	3.16174	Iba1	Rod	5.55919	0.814157
TNIK	Iba1_CoM	Iba1_Rod	7	4	0.0244	*	0.0365	*	0.999573	Iba1	CoM	3.88164	Iba1	Rod	5.86256	0.594867
IL11RA	Iba1_CoM	Iba1_Rod	7	4	0.0123	*	0.0368	*	0.999573	Iba1	CoM	3.99847	Iba1	Rod	7.31831	0.872062
PLA2G12B	Iba1_CoM	Iba1_Rod	7	4	0.0251	*	0.0377	*	0.999573	Iba1	CoM	4.89954	Iba1	Rod	7.59988	0.633331
UFSP2	Iba1_CoM	Iba1_Rod	7	4	0.0126	*	0.0378	*	0.999573	Iba1	CoM	3.8232	Iba1	Rod	6.99154	0.87083
ETFA	Iba1_CoM	Iba1_Rod	7	4	0.0127	*	0.0382	*	0.999573	Iba1	CoM	2.86372	Iba1	Rod	5.34108	0.899238
CRYAB	Iba1_CoM	Iba1_Rod	7	4	0.0256	*	0.0384	*	0.999573	Iba1	CoM	5.66073	Iba1	Rod	10.4603	0.885859
SH3D19	Iba1_CoM	Iba1_Rod	7	4	0.0129	*	0.0388	*	0.999573	Iba1	CoM	3.29789	Iba1	Rod	7.95837	1.27093
SOHLH2	Iba1_CoM	Iba1_Rod	7	4	0.0129	*	0.0388	*	0.999573	Iba1	CoM	2.86372	Iba1	Rod	5.32761	0.895596
SLC5A7	Iba1_CoM	Iba1_Rod	7	4	0.013	*	0.0391	*	0.999573	Iba1	CoM	2.49386	Iba1	Rod	4.6339	0.893847
ALKAL2	Iba1_CoM	Iba1_Rod	7	4	0.0252	*	0.0392	*	0.999573	Iba1	CoM	2.52601	Iba1	Rod	5.27751	1.06299
FCMR	Iba1_CoM	Iba1_Rod	7	4	0.0131	*	0.0393	*	0.999573	Iba1	CoM	3.12904	Iba1	Rod	5.75416	0.878885
MRPL47	Iba1_CoM	Iba1_Rod	7	4	0.0262	*	0.0393	*	0.999573	Iba1	CoM	3.62915	Iba1	Rod	6.61966	0.867124
GATB	Iba1_CoM	Iba1_Rod	7	4	0.0245	*	0.0396	*	0.999573	Iba1	CoM	3.95287	Iba1	Rod	6.29791	0.671971
EFCAB7	Iba1_CoM	Iba1_Rod	7	4	0.0132	*	0.0397	*	0.999573	Iba1	CoM	3.42115	Iba1	Rod	5.83108	0.76928
SLC12A9	Iba1_CoM	Iba1_Rod	7	4	0.0166	*	0.0398	*	0.999573	Iba1	CoM	3.33059	Iba1	Rod	5.35205	0.684313
COL4A4	Iba1_CoM	Iba1_Rod	7	4	0.0268	*	0.0402	*	0.999573	Iba1	CoM	2.86372	Iba1	Rod	4.85584	0.761827
FHIP1A	Iba1_CoM	Iba1_Rod	7	4	0.0135	*	0.0405	*	0.999573	Iba1	CoM	2.96021	Iba1	Rod	6.35278	1.10169
TLCD3B	Iba1_CoM	Iba1_Rod	7	4	0.0135	*	0.0405	*	0.999573	Iba1	CoM	3.33059	Iba1	Rod	5.17989	0.637143
CAVIN4	Iba1_CoM	Iba1_Rod	7	4	0.0137	*	0.0412	*	0.999573	Iba1	CoM	2.79187	Iba1	Rod	6.37236	1.19059
GPS1	Iba1_CoM	Iba1_Rod	7	4	0.0149	*	0.0413	*	0.999573	Iba1	CoM	4.30236	Iba1	Rod	7.17099	0.737043
ADGRD2	Iba1_CoM	Iba1_Rod	7	4	0.0255	*	0.0413	*	0.999573	Iba1	CoM	3.67363	Iba1	Rod	6.28435	0.774557
CCNK	Iba1_CoM	Iba1_Rod	7	4	0.0278	*	0.0417	*	0.999573	Iba1	CoM	4.28365	Iba1	Rod	6.88306	0.684208
SPAG9	Iba1_CoM	Iba1_Rod	7	4	0.028	*	0.0419	*	0.999573	Iba1	CoM	3.58301	Iba1	Rod	5.98341	0.739796
RAB33A	Iba1_CoM	Iba1_Rod	7	4	0.0181	*	0.0427	*	0.999573	Iba1	CoM	2.87605	Iba1	Rod	5.24338	0.866409
PIPOX	Iba1_CoM	Iba1_Rod	7	4	0.0286	*	0.0429	*	0.999573	Iba1	CoM	2.52601	Iba1	Rod	4.62155	0.871513
SRCIN1	Iba1_CoM	Iba1_Rod	7	4	0.0245	*	0.0431	*	0.999573	Iba1	CoM	3.09743	Iba1	Rod	5.47382	0.821476
TMEM79	Iba1_CoM	Iba1_Rod	7	4	0.0288	*	0.0432	*	0.999573	Iba1	CoM	2.66272	Iba1	Rod	4.92405	0.886947
HP1BP3	Iba1_CoM	Iba1_Rod	7	4	0.0148	*	0.0444	*	0.999573	Iba1	CoM	3.07706	Iba1	Rod	4.86429	0.660676
ITGAM	Iba1_CoM	Iba1_Rod	7	4	0.0149	*	0.0448	*	0.999573	Iba1	CoM	3.29844	Iba1	Rod	5.49942	0.737497
KLHL30	Iba1_CoM	Iba1_Rod	7	4	0.015	*	0.0451	*	0.999573	Iba1	CoM	2.32501	Iba1	Rod	4.78028	1.03986
ALDH2	Iba1_CoM	Iba1_Rod	7	4	0.0198	*	0.0455	*	0.999573	Iba1	CoM	4.91723	Iba1	Rod	8.3789	0.768915
LCMT1	Iba1_CoM	Iba1_Rod	7	4	0.0306	*	0.0459	*	0.999573	Iba1	CoM	2.92858	Iba1	Rod	5.6275	0.942294
RFX8	Iba1_CoM	Iba1_Rod	7	4	0.0155	*	0.0465	*	0.999573	Iba1	CoM	3.78402	Iba1	Rod	6.69411	0.822973
VWA3B	Iba1_CoM	Iba1_Rod	7	4	0.031	*	0.0465	*	0.999573	Iba1	CoM	4.32273	Iba1	Rod	6.24072	0.529769
ZNF485	Iba1_CoM	Iba1_Rod	7	4	0.0155	*	0.0466	*	0.999573	Iba1	CoM	3.20143	Iba1	Rod	6.83301	1.0938
PRMT7	Iba1_CoM	Iba1_Rod	7	4	0.0176	*	0.0469	*	0.999573	Iba1	CoM	3.68063	Iba1	Rod	5.74939	0.643458
C2orf80	Iba1_CoM	Iba1_Rod	7	4	0.0306	*	0.0472	*	0.999573	Iba1	CoM	3.4533	Iba1	Rod	6.09442	0.819512
PGM2	Iba1_CoM	Iba1_Rod	7	4	0.0317	*	0.0476	*	0.999573	Iba1	CoM	3.06473	Iba1	Rod	5.29564	0.789045
PPP1R35	Iba1_CoM	Iba1_Rod	7	4	0.016	*	0.048	*	0.999573	Iba1	CoM	4.10648	Iba1	Rod	7.35496	0.840814
RFFL	Iba1_CoM	Iba1_Rod	7	4	0.032	*	0.048	*	0.999573	Iba1	CoM	2.32501	Iba1	Rod	4.81437	1.05011
ACAT1	Iba1_CoM	Iba1_Rod	7	4	0.0161	*	0.0482	*	0.999573	Iba1	CoM	3.58301	Iba1	Rod	6.71615	0.906463
USP14	Iba1_CoM	Iba1_Rod	7	4	0.0161	*	0.0484	*	0.999573	Iba1	CoM	3.63563	Iba1	Rod	6.2149	0.773524
SCAMP4	Iba1_CoM	Iba1_Rod	7	4	0.0325	*	0.0487	*	0.999573	Iba1	CoM	3.43459	Iba1	Rod	5.50309	0.680103
SF3B3	Iba1_CoM	Iba1_Rod	7	4	0.0325	*	0.0487	*	0.999573	Iba1	CoM	2.75972	Iba1	Rod	4.44853	0.688807
LRRC61	Iba1_CoM	Iba1_Rod	7	4	0.0163	*	0.0488	*	0.999573	Iba1	CoM	2.89588	Iba1	Rod	5.30455	0.87323
SLC22A18AS	Iba1_CoM	Iba1_Rod	7	4	0.0325	*	0.0488	*	0.999573	Iba1	CoM	3.5643	Iba1	Rod	6.12362	0.780767
PPIP5K1	Iba1_CoM	Iba1_Rod	7	4	0.0328	*	0.0492	*	0.999573	Iba1	CoM	3.73261	Iba1	Rod	5.51031	0.561949
MSRA	Iba1_CoM	Iba1_Rod	7	4	0.0201	*	0.0498	*	0.999573	Iba1	CoM	3.63563	Iba1	Rod	5.84799	0.685734

## Sheet: ST_DEG_Iba1_CoMvsRod_CoMup
DEG Microglia: CoM vs Rod
TargetName	group1	group2	n1	n2	p	p.signif	p.adj	p.adj.signif	p.adj2	Segment1	Anno1	mean1	Segment2	Anno2	mean2	Log2FC
TBXT	Iba1_CoM	Iba1_Rod	7	4	0.00192	**	0.00288	**	0.999573	Iba1	CoM	6.58363	Iba1	Rod	2.85385	-1.20597
C9orf131	Iba1_CoM	Iba1_Rod	7	4	0.00255	**	0.00383	**	0.999573	Iba1	CoM	7.1872	Iba1	Rod	3.69755	-0.95886
MAP2K5	Iba1_CoM	Iba1_Rod	7	4	0.00183	**	0.00431	**	0.999573	Iba1	CoM	6.46731	Iba1	Rod	2.50877	-1.36619
SAMD7	Iba1_CoM	Iba1_Rod	7	4	0.00308	**	0.00462	**	0.999573	Iba1	CoM	5.97345	Iba1	Rod	3.08067	-0.955319
AICDA	Iba1_CoM	Iba1_Rod	7	4	0.00382	**	0.00573	**	0.999573	Iba1	CoM	6.09144	Iba1	Rod	2.74048	-1.15236
RPS4Y2	Iba1_CoM	Iba1_Rod	7	4	0.00384	**	0.00576	**	0.999573	Iba1	CoM	6.4486	Iba1	Rod	3.14299	-1.03685
GSDME	Iba1_CoM	Iba1_Rod	7	4	0.00457	**	0.00685	**	0.999573	Iba1	CoM	5.64454	Iba1	Rod	2.44922	-1.20453
PECR	Iba1_CoM	Iba1_Rod	7	4	0.00257	**	0.00704	**	0.999573	Iba1	CoM	5.57329	Iba1	Rod	2.88927	-0.947825
SPATA21	Iba1_CoM	Iba1_Rod	7	4	0.00559	**	0.0106	*	0.999573	Iba1	CoM	4.18426	Iba1	Rod	1.81276	-1.20679
CRYGS	Iba1_CoM	Iba1_Rod	7	4	0.0039	**	0.0117	*	0.999573	Iba1	CoM	6.79161	Iba1	Rod	2.88078	-1.23729
PFKFB4	Iba1_CoM	Iba1_Rod	7	4	0.00706	**	0.0124	*	0.999573	Iba1	CoM	5.95413	Iba1	Rod	3.00757	-0.985292
DEFB105A	Iba1_CoM	Iba1_Rod	7	4	0.00879	**	0.0132	*	0.999573	Iba1	CoM	6.1347	Iba1	Rod	2.62716	-1.22349
DUS3L	Iba1_CoM	Iba1_Rod	7	4	0.00926	**	0.0139	*	0.999573	Iba1	CoM	5.66395	Iba1	Rod	2.3127	-1.29223
AGL	Iba1_CoM	Iba1_Rod	7	4	0.00959	**	0.0144	*	0.999573	Iba1	CoM	6.22939	Iba1	Rod	2.17725	-1.51659
GPC2	Iba1_CoM	Iba1_Rod	7	4	0.00997	**	0.015	*	0.999573	Iba1	CoM	6.36924	Iba1	Rod	2.82225	-1.17427
PPP1R9A	Iba1_CoM	Iba1_Rod	7	4	0.0115	*	0.0173	*	0.999573	Iba1	CoM	6.77825	Iba1	Rod	3.92922	-0.78667
FMO3	Iba1_CoM	Iba1_Rod	7	4	0.00646	**	0.0174	*	0.999573	Iba1	CoM	5.21434	Iba1	Rod	1.74454	-1.57964
CRISPLD1	Iba1_CoM	Iba1_Rod	7	4	0.0122	*	0.0183	*	0.999573	Iba1	CoM	7.04989	Iba1	Rod	2.91238	-1.2754
LRRC8E	Iba1_CoM	Iba1_Rod	7	4	0.00632	**	0.019	*	0.999573	Iba1	CoM	4.6787	Iba1	Rod	1.99817	-1.22743
IFT52	Iba1_CoM	Iba1_Rod	7	4	0.00952	**	0.0192	*	0.999573	Iba1	CoM	6.17272	Iba1	Rod	2.07619	-1.57197
TWIST2	Iba1_CoM	Iba1_Rod	7	4	0.00642	**	0.0193	*	0.999573	Iba1	CoM	4.92525	Iba1	Rod	1.99438	-1.30425
PDCD11	Iba1_CoM	Iba1_Rod	7	4	0.00657	**	0.0197	*	0.999573	Iba1	CoM	4.69854	Iba1	Rod	1.75792	-1.41835
SLC13A5	Iba1_CoM	Iba1_Rod	7	4	0.0134	*	0.0201	*	0.999573	Iba1	CoM	7.47694	Iba1	Rod	4.04756	-0.885397
HVCN1	Iba1_CoM	Iba1_Rod	7	4	0.0101	*	0.0203	*	0.999573	Iba1	CoM	5.49551	Iba1	Rod	2.97219	-0.886729
CCDC3	Iba1_CoM	Iba1_Rod	7	4	0.0141	*	0.0212	*	0.999573	Iba1	CoM	4.97087	Iba1	Rod	1.91538	-1.37587
OR4A16	Iba1_CoM	Iba1_Rod	7	4	0.0141	*	0.0212	*	0.999573	Iba1	CoM	5.6316	Iba1	Rod	2.15898	-1.38319
KLHDC8A	Iba1_CoM	Iba1_Rod	7	4	0.0144	*	0.0215	*	0.999573	Iba1	CoM	5.3659	Iba1	Rod	2.76741	-0.955284
MYT1L	Iba1_CoM	Iba1_Rod	7	4	0.00784	**	0.0235	*	0.999573	Iba1	CoM	5.44998	Iba1	Rod	2.33581	-1.22233
PLPPR1	Iba1_CoM	Iba1_Rod	7	4	0.0177	*	0.0266	*	0.999573	Iba1	CoM	4.6073	Iba1	Rod	2.1493	-1.10006
VPS13B	Iba1_CoM	Iba1_Rod	7	4	0.0148	*	0.0305	*	0.999573	Iba1	CoM	5.92435	Iba1	Rod	2.04447	-1.53493
GIPC3	Iba1_CoM	Iba1_Rod	7	4	0.0207	*	0.0311	*	0.999573	Iba1	CoM	6.11537	Iba1	Rod	2.97104	-1.04147
CDK10	Iba1_CoM	Iba1_Rod	7	4	0.0208	*	0.0312	*	0.999573	Iba1	CoM	6.59766	Iba1	Rod	2.66734	-1.30655
OXCT1	Iba1_CoM	Iba1_Rod	7	4	0.0213	*	0.032	*	0.999573	Iba1	CoM	5.47619	Iba1	Rod	2.68684	-1.02726
BEST2	Iba1_CoM	Iba1_Rod	7	4	0.0218	*	0.0326	*	0.999573	Iba1	CoM	6.10715	Iba1	Rod	2.89416	-1.07736
EIF2B1	Iba1_CoM	Iba1_Rod	7	4	0.0222	*	0.0333	*	0.999573	Iba1	CoM	4.79313	Iba1	Rod	2.24436	-1.09467
DCP2	Iba1_CoM	Iba1_Rod	7	4	0.0114	*	0.0341	*	0.999573	Iba1	CoM	4.44545	Iba1	Rod	1.72508	-1.36566
TRIM27	Iba1_CoM	Iba1_Rod	7	4	0.0118	*	0.0355	*	0.999573	Iba1	CoM	5.0684	Iba1	Rod	2.43576	-1.05716
IPMK	Iba1_CoM	Iba1_Rod	7	4	0.0221	*	0.0363	*	0.999573	Iba1	CoM	4.79553	Iba1	Rod	2.11268	-1.18262
CARD8	Iba1_CoM	Iba1_Rod	7	4	0.0122	*	0.0366	*	0.999573	Iba1	CoM	5.29505	Iba1	Rod	2.08108	-1.34731
CASP2	Iba1_CoM	Iba1_Rod	7	4	0.025	*	0.0376	*	0.999573	Iba1	CoM	6.61556	Iba1	Rod	4.41791	-0.582498
GALNT18	Iba1_CoM	Iba1_Rod	7	4	0.0131	*	0.0392	*	0.999573	Iba1	CoM	6.07121	Iba1	Rod	2.05904	-1.56001
RANGAP1	Iba1_CoM	Iba1_Rod	7	4	0.016	*	0.0417	*	0.999573	Iba1	CoM	5.64683	Iba1	Rod	2.2676	-1.31628
VN1R4	Iba1_CoM	Iba1_Rod	7	4	0.0226	*	0.042	*	0.999573	Iba1	CoM	6.267	Iba1	Rod	3.03326	-1.0469
EEA1	Iba1_CoM	Iba1_Rod	7	4	0.0287	*	0.043	*	0.999573	Iba1	CoM	4.43321	Iba1	Rod	2.47594	-0.840379
LRRIQ3	Iba1_CoM	Iba1_Rod	7	4	0.0287	*	0.043	*	0.999573	Iba1	CoM	6.7536	Iba1	Rod	3.68906	-0.872403
FBXL15	Iba1_CoM	Iba1_Rod	7	4	0.0288	*	0.0432	*	0.999573	Iba1	CoM	5.96594	Iba1	Rod	3.59014	-0.73271
APOL4	Iba1_CoM	Iba1_Rod	7	4	0.0295	*	0.0442	*	0.999573	Iba1	CoM	5.45696	Iba1	Rod	3.34029	-0.708124
SAMD4A	Iba1_CoM	Iba1_Rod	7	4	0.0305	*	0.0457	*	0.999573	Iba1	CoM	8.81452	Iba1	Rod	5.32014	-0.728418
OR14I1	Iba1_CoM	Iba1_Rod	7	4	0.0153	*	0.046	*	0.999573	Iba1	CoM	4.16681	Iba1	Rod	1.82746	-1.1891
ACP4	Iba1_CoM	Iba1_Rod	7	4	0.0162	*	0.0485	*	0.999573	Iba1	CoM	4.77089	Iba1	Rod	1.70313	-1.48607
ACP5	Iba1_CoM	Iba1_Rod	7	4	0.023	*	0.0485	*	0.999573	Iba1	CoM	5.35104	Iba1	Rod	2.24067	-1.25589
ZNF804A	Iba1_CoM	Iba1_Rod	7	4	0.0198	*	0.0491	*	0.999573	Iba1	CoM	4.89361	Iba1	Rod	2.57597	-0.925781
