# Supplementary material for: Microglia aggregates define distinct immune and neurodegenerative niches in Alzheimer's disease hippocampus
Source: Acta Neuropathol. 2025 Feb 15;149(1):19. doi: 10.1007/s00401-025-02857-8 (PMC11829914; doi:10.1007/s00401-025-02857-8)
Supplement: Supplementary file 8 — Supplementary file8 (XLSX 112 KB) [file 401_2025_2857_MOESM8_ESM.xlsx]

## Sheet: ORA_GO_DEG_Iba1_CoMvPaM_PaMup
ONTOLOGY	ID	Description	GeneRatio	p.adjust	geneID
MF	GO:0042578	phosphoric ester hydrolase activity	14/207	0.0479189	PTPRT/PFKFB3/PTPRR/PLD2/PLCD4/PTPRG/ENPP7/PLPP6/PDXP/PLD1/PTP4A2/PLCB4/PDE6A/BPNT2
MF	GO:0004364	glutathione transferase activity	4/207	0.0479189	GSTO2/PTGES/GSTP1/GSTZ1
MF	GO:0008081	phosphoric diester hydrolase activity	6/207	0.0910674	PLD2/PLCD4/ENPP7/PLD1/PLCB4/PDE6A
MF	GO:0016298	lipase activity	7/207	0.0910674	DDHD1/PLD2/PLCD4/ENPP7/PLD1/PLCB4/LIPN
MF	GO:0005001	transmembrane receptor protein tyrosine phosphatase activity	3/207	0.0910674	PTPRT/PTPRR/PTPRG
MF	GO:0019198	transmembrane receptor protein phosphatase activity	3/207	0.0910674	PTPRT/PTPRR/PTPRG
MF	GO:0004620	phospholipase activity	6/207	0.131481	DDHD1/PLD2/PLCD4/ENPP7/PLD1/PLCB4
MF	GO:0004712	protein serine/threonine/tyrosine kinase activity	4/207	0.131481	MAPK10/PRKCG/TTK/RPS6KA1
MF	GO:0004602	glutathione peroxidase activity	3/207	0.131481	PTGES/GSTP1/GSTZ1
MF	GO:0016209	antioxidant activity	5/207	0.184716	GSTO2/PTGES/GSTP1/GSTZ1/SOD3

## Sheet: ORA_GO_DEG_Iba1_CoMvPaM_CoMup
ONTOLOGY	ID	Description	GeneRatio	p.adjust	geneID
MF	GO:0019787	ubiquitin-like protein transferase activity	15/167	0.0161225	NOSIP/RNF169/TRIM31/FBXO7/TRIM25/TRIM52/UBL4A/TOPORS/UBE3C/UBE3B/FBXW8/RCHY1/LNX2/SMURF1/MED24
MF	GO:0004842	ubiquitin-protein transferase activity	14/167	0.0171472	NOSIP/RNF169/TRIM31/FBXO7/TRIM25/TRIM52/TOPORS/UBE3C/UBE3B/FBXW8/RCHY1/LNX2/SMURF1/MED24
MF	GO:0070411	I-SMAD binding	3/167	0.0442001	TGFBR1/SMAD2/SMURF1
MF	GO:0061630	ubiquitin protein ligase activity	10/167	0.0767791	NOSIP/TRIM31/TRIM25/TRIM52/TOPORS/UBE3C/UBE3B/RCHY1/SMURF1/MED24
MF	GO:0001614	purinergic nucleotide receptor activity	3/167	0.0767791	P2RX1/P2RX2/P2RY10
MF	GO:0016502	nucleotide receptor activity	3/167	0.0767791	P2RX1/P2RX2/P2RY10
MF	GO:0061659	ubiquitin-like protein ligase activity	10/167	0.0798444	NOSIP/TRIM31/TRIM25/TRIM52/TOPORS/UBE3C/UBE3B/RCHY1/SMURF1/MED24
MF	GO:0016628	oxidoreductase activity, acting on the CH-CH group of donors, NAD or NADP as acceptor	3/167	0.103319	DECR2/TBXAS1/PECR
MF	GO:0004693	cyclin-dependent protein serine/threonine kinase activity	3/167	0.103319	CDKL2/CDK10/CDK18
MF	GO:0097472	cyclin-dependent protein kinase activity	3/167	0.103319	CDKL2/CDK10/CDK18
MF	GO:0016627	oxidoreductase activity, acting on the CH-CH group of donors	4/167	0.103319	DECR2/TBXAS1/PECR/ACADS

## Sheet: ORA_GO_GFAP_CoMvPaM_PaMup
ONTOLOGY	ID	Description	GeneRatio	p.adjust	geneID
BP	GO:0008543	fibroblast growth factor receptor signaling pathway	5/99	0.162752	FGF17/FGF7/IQGAP1/FIBP/FGF20
BP	GO:0032091	negative regulation of protein binding	5/99	0.162752	PCSK9/ACE/ROCK1/EFHB/ADIPOQ
BP	GO:0044344	cellular response to fibroblast growth factor stimulus	5/99	0.162752	FGF17/FGF7/IQGAP1/FIBP/FGF20
BP	GO:1904659	glucose transmembrane transport	5/99	0.162752	ACE/SLC2A8/C3/ADIPOQ/CAPN10
BP	GO:0071774	response to fibroblast growth factor	5/99	0.162752	FGF17/FGF7/IQGAP1/FIBP/FGF20
BP	GO:0008645	hexose transmembrane transport	5/99	0.162752	ACE/SLC2A8/C3/ADIPOQ/CAPN10
BP	GO:1905330	regulation of morphogenesis of an epithelium	4/99	0.162752	HOXD13/FGF7/GJA1/CAV3
BP	GO:0015749	monosaccharide transmembrane transport	5/99	0.162752	ACE/SLC2A8/C3/ADIPOQ/CAPN10
BP	GO:0043065	positive regulation of apoptotic process	10/99	0.162752	PCSK9/ACE/LGALS2/BOK/ANKRD1/ITGA6/MCL1/ADIPOQ/CAPN10/EEF1E1
BP	GO:0006898	receptor-mediated endocytosis	7/99	0.162752	PCSK9/FCER1G/LRP2/CAV3/C3/ADIPOQ/LRP3
BP	GO:0043068	positive regulation of programmed cell death	10/99	0.162752	PCSK9/ACE/LGALS2/BOK/ANKRD1/ITGA6/MCL1/ADIPOQ/CAPN10/EEF1E1
BP	GO:0071559	response to transforming growth factor beta	7/99	0.162752	ROCK1/GDF15/DCSTAMP/ITGB8/ANKRD1/CAV3/CLDN1
BP	GO:0034219	carbohydrate transmembrane transport	5/99	0.162752	ACE/SLC2A8/C3/ADIPOQ/CAPN10
BP	GO:0010827	regulation of glucose transmembrane transport	4/99	0.162752	ACE/C3/ADIPOQ/CAPN10
BP	GO:0043393	regulation of protein binding	6/99	0.179915	PCSK9/ACE/ROCK1/SPTA1/EFHB/ADIPOQ
BP	GO:0097242	amyloid-beta clearance	3/99	0.179915	ROCK1/LRP2/C3
BP	GO:0072337	modified amino acid transport	3/99	0.179915	SLC7A13/GJA1/LRP2
BP	GO:0043523	regulation of neuron apoptotic process	6/99	0.179915	PCSK9/BOK/ROCK1/FGF20/MCL1/ISL1
BP	GO:0051098	regulation of binding	8/99	0.179915	PCSK9/ACE/ROCK1/EIF3D/SPTA1/EFHB/ISL1/ADIPOQ
BP	GO:0007043	cell-cell junction assembly	5/99	0.179915	ACE/ANK2/ROCK1/GJA1/CLDN1
BP	GO:0003139	secondary heart field specification	2/99	0.179915	LRP2/ISL1
BP	GO:1900121	negative regulation of receptor binding	2/99	0.179915	PCSK9/ADIPOQ
BP	GO:2000772	regulation of cellular senescence	3/99	0.179915	CDK6/FZR1/EEF1E1
BP	GO:0008643	carbohydrate transport	5/99	0.179915	ACE/SLC2A8/C3/ADIPOQ/CAPN10
BP	GO:0048738	cardiac muscle tissue development	6/99	0.179915	GJA1/FGF20/ANKRD1/LRP2/CAV3/ISL1
BP	GO:0010828	positive regulation of glucose transmembrane transport	3/99	0.179915	C3/ADIPOQ/CAPN10
BP	GO:0031952	regulation of protein autophosphorylation	3/99	0.179915	ACE/GPNMB/ADIPOQ
BP	GO:0042908	xenobiotic transport	3/99	0.179915	GJA1/RALBP1/CLDN1
BP	GO:0040015	negative regulation of multicellular organism growth	2/99	0.179915	GDF15/FXN
BP	GO:0072015	podocyte development	2/99	0.179915	IQGAP1/ADIPOQ
BP	GO:0051100	negative regulation of binding	5/99	0.189651	PCSK9/ACE/ROCK1/EFHB/ADIPOQ
BP	GO:1901214	regulation of neuron death	7/99	0.189651	PCSK9/BOK/ROCK1/FGF20/MCL1/GPNMB/ISL1
BP	GO:0072310	glomerular epithelial cell development	2/99	0.189651	IQGAP1/ADIPOQ
BP	GO:0035265	organ growth	5/99	0.189651	FGF7/FGF20/CAV3/FXN/MMP13
BP	GO:0070252	actin-mediated cell contraction	4/99	0.189651	ANK2/ROCK1/GJA1/CAV3
BP	GO:0014706	striated muscle tissue development	6/99	0.189651	GJA1/FGF20/ANKRD1/LRP2/CAV3/ISL1
BP	GO:0010838	positive regulation of keratinocyte proliferation	2/99	0.189651	CDH3/FGF7
BP	GO:0048771	tissue remodeling	5/99	0.189651	ACE/ROCK1/DCSTAMP/GJA1/GPNMB
BP	GO:0051402	neuron apoptotic process	6/99	0.189651	PCSK9/BOK/ROCK1/FGF20/MCL1/ISL1
BP	GO:0086002	cardiac muscle cell action potential involved in contraction	3/99	0.189651	ANK2/GJA1/CAV3
BP	GO:0006664	glycolipid metabolic process	4/99	0.189651	GBA2/ITGB8/ST6GALNAC6/PIGZ
BP	GO:0060249	anatomical structure homeostasis	7/99	0.189651	CDH3/DCSTAMP/GJA1/CAV3/FXN/CLDN1/SERPINA3
BP	GO:1903509	liposaccharide metabolic process	4/99	0.189651	GBA2/ITGB8/ST6GALNAC6/PIGZ
BP	GO:0060688	regulation of morphogenesis of a branching structure	3/99	0.189651	HOXD13/FGF7/CAV3
BP	GO:0097305	response to alcohol	6/99	0.189651	ACE/MGMT/GRAMD1C/SLC6A3/CLDN1/ADIPOQ
MF	GO:0005104	fibroblast growth factor receptor binding	3/99	0.14653	FGF17/FGF7/FGF20

## Sheet: ORA_GO_GFAP_CoMvPaM_CoMup
ONTOLOGY	ID	Description	GeneRatio	p.adjust	geneID
BP	GO:0006091	generation of precursor metabolites and energy	21/254	0.0472375	COX6C/STBD1/TPI1/NDUFA2/SNCA/ZBTB20/P2RX7/SOD2/CAVIN3/IFNLR1/COX6A1/COX15/PLEC/COX8C/PGAM4/PPARA/UQCR11/ASIP/FH/UGP2/GFPT1
BP	GO:0022904	respiratory electron transport chain	9/254	0.0472375	COX6C/NDUFA2/SNCA/SOD2/COX6A1/COX15/PLEC/COX8C/UQCR11
BP	GO:0015980	energy derivation by oxidation of organic compounds	15/254	0.0888929	COX6C/STBD1/NDUFA2/SNCA/SOD2/CAVIN3/IFNLR1/COX6A1/COX15/PLEC/COX8C/UQCR11/FH/UGP2/GFPT1
BP	GO:0019646	aerobic electron transport chain	7/254	0.101341	COX6C/NDUFA2/SNCA/COX6A1/COX15/COX8C/UQCR11
BP	GO:0006123	mitochondrial electron transport, cytochrome c to oxygen	4/254	0.101341	COX6C/COX6A1/COX15/COX8C
BP	GO:0042773	ATP synthesis coupled electron transport	7/254	0.101341	COX6C/NDUFA2/SNCA/COX6A1/COX15/COX8C/UQCR11
BP	GO:0042775	mitochondrial ATP synthesis coupled electron transport	7/254	0.101341	COX6C/NDUFA2/SNCA/COX6A1/COX15/COX8C/UQCR11
BP	GO:0019221	cytokine-mediated signaling pathway	18/254	0.101341	IL11RA/IL23R/IFNA2/IL17RD/IL17RA/DCST1/IFNLR1/SPHK1/TRAF1/JAK2/TANK/NOTCH1/IL33/IFNK/TNFRSF11A/CXCL1/IL7/PF4
BP	GO:0071218	cellular response to misfolded protein	4/254	0.101341	ATXN3/TOR1A/RNF5/UBE2W
BP	GO:1903426	regulation of reactive oxygen species biosynthetic process	5/254	0.101341	ADGRB1/GRIN1/SNCA/SOD2/PPARA
BP	GO:0072538	T-helper 17 type immune response	5/254	0.101341	IL23R/IL17RA/JAK2/NOTCH1/JUNB
BP	GO:0051788	response to misfolded protein	4/254	0.101341	ATXN3/TOR1A/RNF5/UBE2W
BP	GO:0002250	adaptive immune response	17/254	0.101341	TAP1/TAP2/FGA/IL23R/IFNA2/IL17RA/P2RX7/RNF125/JAK2/TARM1/MASP2/NOTCH1/IL33/IFNK/TNFRSF11A/HMCES/JUNB
BP	GO:0045333	cellular respiration	11/254	0.101341	COX6C/NDUFA2/SNCA/SOD2/IFNLR1/COX6A1/COX15/PLEC/COX8C/UQCR11/FH
BP	GO:0150076	neuroinflammatory response	6/254	0.101341	PTGS2/SNCA/SPHK1/TTBK1/JAK2/IL33
BP	GO:0046425	regulation of receptor signaling pathway via JAK-STAT	7/254	0.101341	IL23R/IFNA2/ERBB4/CDK5R1/JAK2/NOTCH1/IFNK
BP	GO:0051092	positive regulation of NF-kappaB transcription factor activity	9/254	0.101341	CAMK2A/SPHK1/TERF2IP/RHEBL1/TRAF1/UBE2N/DHX33/TNFRSF11A/ARHGEF2
BP	GO:0075522	IRES-dependent viral translational initiation	3/254	0.101341	MCTS1/PTBP1/CSDE1
BP	GO:0001774	microglial cell activation	5/254	0.101341	SNCA/SPHK1/TTBK1/JAK2/IL33
BP	GO:0022900	electron transport chain	9/254	0.113927	COX6C/NDUFA2/SNCA/SOD2/COX6A1/COX15/PLEC/COX8C/UQCR11
BP	GO:0002237	response to molecule of bacterial origin	14/254	0.113927	TAP2/PTGS2/IL23R/SERPINE1/SNCA/P2RX7/SOD2/CITED1/JAK2/NOTCH1/LIAS/TNFRSF11A/CXCL1/PF4
BP	GO:0006515	protein quality control for misfolded or incompletely synthesized proteins	4/254	0.113927	ATXN3/TOR1A/RNF5/UBE2W
BP	GO:0002269	leukocyte activation involved in inflammatory response	5/254	0.113927	SNCA/SPHK1/TTBK1/JAK2/IL33
BP	GO:1904892	regulation of receptor signaling pathway via STAT	7/254	0.121206	IL23R/IFNA2/ERBB4/CDK5R1/JAK2/NOTCH1/IFNK
BP	GO:0032890	regulation of organic acid transport	6/254	0.129159	ARL6IP1/ARL6IP5/SNCA/P2RX7/TNFRSF11A/PPARA
BP	GO:0048873	homeostasis of number of cells within a tissue	4/254	0.129159	P2RX7/NOTCH1/IL7/FH
BP	GO:0061900	glial cell activation	5/254	0.129159	SNCA/SPHK1/TTBK1/JAK2/IL33
BP	GO:0051258	protein polymerization	12/254	0.147196	FGA/ARPC5L/SNCA/ARPC5/CDC42EP4/TTBK1/VASP/CDK5R1/JAK2/SPTBN2/FGF13/RANGRF
BP	GO:0032496	response to lipopolysaccharide	13/254	0.154808	PTGS2/IL23R/SERPINE1/SNCA/P2RX7/SOD2/CITED1/JAK2/NOTCH1/LIAS/TNFRSF11A/CXCL1/PF4
BP	GO:0034405	response to fluid shear stress	4/254	0.154808	PTGS2/P2RX7/PLEC/MMP2
BP	GO:1903829	positive regulation of protein localization	16/254	0.154808	FGA/PTGS2/YWHAE/ERBB4/P2RX7/WLS/SAR1B/CDK5R1/JAK2/CSNK2A2/MCU/TMEM30A/CLSTN3/PARP1/CEMIP/RANGRF
BP	GO:1903409	reactive oxygen species biosynthetic process	5/254	0.154808	ADGRB1/GRIN1/SNCA/SOD2/PPARA
BP	GO:0051123	RNA polymerase II preinitiation complex assembly	5/254	0.1631	TAF2/MED7/TAF6/MED10/MED8
BP	GO:0050729	positive regulation of inflammatory response	8/254	0.169284	PTGS2/SERPINE1/SNCA/IL17RA/TTBK1/JAK2/IL33/TNFRSF11A
BP	GO:0150077	regulation of neuroinflammatory response	4/254	0.169284	PTGS2/SPHK1/TTBK1/IL33
BP	GO:0051222	positive regulation of protein transport	12/254	0.169284	FGA/PTGS2/YWHAE/P2RX7/WLS/SAR1B/CDK5R1/JAK2/CSNK2A2/MCU/TMEM30A/CEMIP
BP	GO:0090066	regulation of anatomical structure size	17/254	0.169284	FGA/PTGS2/ARPC5L/P2RX7/SOD2/ARPC5/CDC42EP4/SEMA3B/VASP/CDHR2/MACF1/PRR16/MTNR1B/MMP2/SPTBN2/FGF13/SLC12A9
BP	GO:0060261	positive regulation of transcription initiation by RNA polymerase II	5/254	0.169284	TAF2/MED7/TAF6/MED10/MED8
BP	GO:0001819	positive regulation of cytokine production	16/254	0.169284	PTGS2/IL23R/SERPINE1/IL17RA/ZBTB20/P2RX7/SPHK1/ZCCHC3/JAK2/ARFGEF2/IL33/DHX33/IL17D/IL7/PF4/ARHGEF2
BP	GO:0030900	forebrain development	14/254	0.169284	UBA6/YWHAE/ERBB4/ATRX/ARPC5/HSD3B1/ALDH1A2/NOTCH2NLA/CDK5R1/CSNK2A2/NOTCH1/HOOK3/FGF13/TACC1
BP	GO:1903428	positive regulation of reactive oxygen species biosynthetic process	3/254	0.169284	ADGRB1/GRIN1/SOD2
BP	GO:0097191	extrinsic apoptotic signaling pathway	10/254	0.169284	FGA/SERPINE1/P2RX7/CTNNA1/TRAF1/JAK2/IL33/IL7/PF4/ARHGEF2
BP	GO:0031110	regulation of microtubule polymerization or depolymerization	6/254	0.169284	SNCA/CDK5R1/MID1/FGF13/ARHGEF2/RANGRF
BP	GO:2001234	negative regulation of apoptotic signaling pathway	10/254	0.169284	FGA/PTGS2/SERPINE1/SOD2/CTNNA1/CSNK2A2/IL7/MAZ/PF4/ARHGEF2
BP	GO:0046620	regulation of organ growth	6/254	0.169284	ERBB4/MAEL/NOTCH1/PPARA/IL7/BASP1
BP	GO:0009205	purine ribonucleoside triphosphate metabolic process	10/254	0.169284	ATP1B1/ATP6V0C/TPI1/NDUFA2/ZBTB20/P2RX7/PGAM4/EFL1/PPARA/PARP1
BP	GO:0051262	protein tetramerization	6/254	0.169284	GRIN1/SNCA/SOD2/VASP/ALDH1A2/GLS
BP	GO:0019081	viral translation	3/254	0.169284	MCTS1/PTBP1/CSDE1
BP	GO:0032310	prostaglandin secretion	3/254	0.169284	PTGS2/P2RX7/TNFRSF11A
BP	GO:0090316	positive regulation of intracellular protein transport	8/254	0.169284	PTGS2/YWHAE/SAR1B/CDK5R1/JAK2/CSNK2A2/TMEM30A/CEMIP
BP	GO:0006367	transcription initiation at RNA polymerase II promoter	6/254	0.169284	TAF2/MED7/TAF6/MED10/MAZ/MED8
BP	GO:1904951	positive regulation of establishment of protein localization	12/254	0.169284	FGA/PTGS2/YWHAE/P2RX7/WLS/SAR1B/CDK5R1/JAK2/CSNK2A2/MCU/TMEM30A/CEMIP
BP	GO:0009144	purine nucleoside triphosphate metabolic process	10/254	0.169284	ATP1B1/ATP6V0C/TPI1/NDUFA2/ZBTB20/P2RX7/PGAM4/EFL1/PPARA/PARP1
BP	GO:0045346	regulation of MHC class II biosynthetic process	3/254	0.169284	JAK2/IL33/PF4
BP	GO:0071498	cellular response to fluid shear stress	3/254	0.169284	PTGS2/PLEC/MMP2
BP	GO:1904427	positive regulation of calcium ion transmembrane transport	6/254	0.169284	ATP1B1/GRIN1/SNCA/P2RX7/CEMIP/STIM1
BP	GO:2000144	positive regulation of DNA-templated transcription initiation	5/254	0.169284	TAF2/MED7/TAF6/MED10/MED8
BP	GO:0006119	oxidative phosphorylation	7/254	0.169284	COX6C/NDUFA2/SNCA/COX6A1/COX15/COX8C/UQCR11
BP	GO:0009199	ribonucleoside triphosphate metabolic process	10/254	0.169284	ATP1B1/ATP6V0C/TPI1/NDUFA2/ZBTB20/P2RX7/PGAM4/EFL1/PPARA/PARP1
BP	GO:0015800	acidic amino acid transport	5/254	0.169284	ARL6IP1/ARL6IP5/SNCA/P2RX7/SLC3A1
BP	GO:0031111	negative regulation of microtubule polymerization or depolymerization	4/254	0.169284	SNCA/MID1/FGF13/ARHGEF2
BP	GO:0032755	positive regulation of interleukin-6 production	6/254	0.169284	IL17RA/ZBTB20/P2RX7/IL33/IL17D/ARHGEF2
BP	GO:0032271	regulation of protein polymerization	9/254	0.169284	ARPC5L/SNCA/ARPC5/CDC42EP4/TTBK1/VASP/CDK5R1/SPTBN2/RANGRF
BP	GO:0015732	prostaglandin transport	3/254	0.169284	PTGS2/P2RX7/TNFRSF11A
BP	GO:0032616	interleukin-13 production	3/254	0.169284	IFNA2/IL17RA/IL33
BP	GO:0032634	interleukin-5 production	3/254	0.169284	IFNA2/IL17RA/IL33
BP	GO:0032656	regulation of interleukin-13 production	3/254	0.169284	IFNA2/IL17RA/IL33
BP	GO:0032674	regulation of interleukin-5 production	3/254	0.169284	IFNA2/IL17RA/IL33
BP	GO:0045342	MHC class II biosynthetic process	3/254	0.169284	JAK2/IL33/PF4
BP	GO:0060260	regulation of transcription initiation by RNA polymerase II	5/254	0.169284	TAF2/MED7/TAF6/MED10/MED8
BP	GO:2001233	regulation of apoptotic signaling pathway	13/254	0.169284	FGA/PTGS2/SERPINE1/SOD2/CTNNA1/TRAF1/JAK2/CSNK2A2/PARP1/IL7/MAZ/PF4/ARHGEF2
BP	GO:0051928	positive regulation of calcium ion transport	7/254	0.169284	ATP1B1/GRIN1/SNCA/P2RX7/CAMK2A/CEMIP/STIM1
BP	GO:2001237	negative regulation of extrinsic apoptotic signaling pathway	6/254	0.174511	FGA/SERPINE1/CTNNA1/IL7/PF4/ARHGEF2
BP	GO:0043254	regulation of protein-containing complex assembly	14/254	0.177981	ARPC5L/SNCA/ARPC5/CDC42EP4/SPIDR/TTBK1/SAR1B/VASP/CDK5R1/DHX33/NCLN/PARP1/SPTBN2/RANGRF
BP	GO:0046034	ATP metabolic process	9/254	0.177981	ATP1B1/ATP6V0C/TPI1/NDUFA2/ZBTB20/P2RX7/PGAM4/PPARA/PARP1
BP	GO:0046622	positive regulation of organ growth	4/254	0.178437	ERBB4/NOTCH1/IL7/BASP1
BP	GO:0070897	transcription preinitiation complex assembly	5/254	0.178437	TAF2/MED7/TAF6/MED10/MED8
BP	GO:0051952	regulation of amine transport	6/254	0.178549	ARL6IP1/ARL6IP5/SNCA/P2RX7/SNCG/TOR1A
BP	GO:0098586	cellular response to virus	6/254	0.178549	IFNA2/IFNLR1/RNF125/ZCCHC3/JAK2/IFNK
BP	GO:0046427	positive regulation of receptor signaling pathway via JAK-STAT	4/254	0.180826	IL23R/ERBB4/JAK2/NOTCH1
BP	GO:0032760	positive regulation of tumor necrosis factor production	6/254	0.180826	ZBTB20/JAK2/ARFGEF2/IL33/PF4/ARHGEF2
BP	GO:0046939	nucleotide phosphorylation	6/254	0.180826	TPI1/ZBTB20/P2RX7/PNKP/PGAM4/PPARA
BP	GO:0042501	serine phosphorylation of STAT protein	3/254	0.189965	IFNA2/CDK5R1/IFNK
BP	GO:0006979	response to oxidative stress	14/254	0.190466	PTGS2/ARL6IP5/SNCA/SOD2/SPHK1/JAK2/PNKP/TOR1A/LIAS/CYGB/PDLIM1/MMP2/PARP1/NME8
BP	GO:0021543	pallium development	8/254	0.190989	UBA6/YWHAE/HSD3B1/NOTCH2NLA/CDK5R1/CSNK2A2/FGF13/TACC1
BP	GO:0097305	response to alcohol	10/254	0.195508	GRIN1/SOD2/SPIDR/HSD3B1/CTNNA1/ADAM15/TNFRSF11A/PPARA/PARP1/OSBPL7
BP	GO:0009060	aerobic respiration	8/254	0.195577	COX6C/NDUFA2/SNCA/COX6A1/COX15/COX8C/UQCR11/FH
BP	GO:0008631	intrinsic apoptotic signaling pathway in response to oxidative stress	4/254	0.195577	ARL6IP5/SOD2/JAK2/PARP1
BP	GO:0051955	regulation of amino acid transport	4/254	0.195577	ARL6IP1/ARL6IP5/SNCA/P2RX7
BP	GO:0009141	nucleoside triphosphate metabolic process	10/254	0.195577	ATP1B1/ATP6V0C/TPI1/NDUFA2/ZBTB20/P2RX7/PGAM4/EFL1/PPARA/PARP1
BP	GO:0033138	positive regulation of peptidyl-serine phosphorylation	6/254	0.195577	PTGS2/IFNA2/SNCA/TERF2IP/IFNK/CAPRIN2
BP	GO:1903557	positive regulation of tumor necrosis factor superfamily cytokine production	6/254	0.195577	ZBTB20/JAK2/ARFGEF2/IL33/PF4/ARHGEF2
CC	GO:0070069	cytochrome complex	5/255	0.0270695	COX6C/COX6A1/COX15/COX8C/UQCR11
CC	GO:0005911	cell-cell junction	19/255	0.0270695	ADGRB1/ATP1B1/VAMP5/P2RX7/CDC42EP4/CTNNA1/VASP/ARHGAP17/NOTCH1/DSC1/ADAM15/PDLIM1/SYNPO/MAP2K2/SPTBN2/FGF13/ARHGEF2/PLXDC1/RANGRF
CC	GO:0014704	intercalated disc	5/255	0.0688898	ATP1B1/VAMP5/CTNNA1/FGF13/RANGRF
CC	GO:0005746	mitochondrial respirasome	6/255	0.0688898	COX6C/NDUFA2/COX6A1/COX15/COX8C/UQCR11
CC	GO:0005901	caveola	6/255	0.0688898	ATP1B1/PTGS2/CAVIN3/CTNNA1/JAK2/RANGRF
CC	GO:0005925	focal adhesion	15/255	0.0688898	ADGRB1/ATP6V0C/PABPC1/ARPC5L/YWHAE/ARPC5/CTNNA1/VASP/JAK2/PLEC/PDLIM1/ITGA4/MAP2K2/KLF11/ARHGEF2
CC	GO:0044853	plasma membrane raft	7/255	0.0688898	ATP1B1/PTGS2/CAVIN3/CTNNA1/JAK2/STIM1/RANGRF
CC	GO:0070469	respirasome	6/255	0.0688898	COX6C/NDUFA2/COX6A1/COX15/COX8C/UQCR11
CC	GO:0030055	cell-substrate junction	15/255	0.0725273	ADGRB1/ATP6V0C/PABPC1/ARPC5L/YWHAE/ARPC5/CTNNA1/VASP/JAK2/PLEC/PDLIM1/ITGA4/MAP2K2/KLF11/ARHGEF2
CC	GO:0150034	distal axon	11/255	0.0928632	GRIN1/GAD1/SNCA/ARPC5/CDK5R1/SNCG/TOR1A/ITGA4/FGF13/CCDC120/BASP1
CC	GO:0005751	mitochondrial respiratory chain complex IV	3/255	0.0928632	COX6C/COX6A1/COX8C
CC	GO:0043235	receptor complex	14/255	0.0934577	IL11RA/GRIN1/IL23R/CACNG7/ERBB4/IFNLR1/TRAF1/JAK2/ITGA10/NOTCH1/ITGA4/CAPRIN2/PLXDC1/VIPR1
CC	GO:0030426	growth cone	8/255	0.0934577	SNCA/ARPC5/CDK5R1/TOR1A/ITGA4/FGF13/CCDC120/BASP1
CC	GO:0030427	site of polarized growth	8/255	0.102787	SNCA/ARPC5/CDK5R1/TOR1A/ITGA4/FGF13/CCDC120/BASP1
CC	GO:0045277	respiratory chain complex IV	3/255	0.102787	COX6C/COX6A1/COX8C
CC	GO:0044291	cell-cell contact zone	5/255	0.102787	ATP1B1/VAMP5/CTNNA1/FGF13/RANGRF
CC	GO:0098803	respiratory chain complex	5/255	0.108792	COX6C/NDUFA2/COX6A1/COX8C/UQCR11
CC	GO:0033116	endoplasmic reticulum-Golgi intermediate compartment membrane	5/255	0.128479	TAP1/TAP2/KDELR1/GORASP1/NAT8
CC	GO:0070847	core mediator complex	3/255	0.132639	MED7/MED10/MED8
CC	GO:0098802	plasma membrane signaling receptor complex	8/255	0.132639	GRIN1/IL23R/CACNG7/IFNLR1/TRAF1/JAK2/ITGA10/ITGA4
CC	GO:0000228	nuclear chromosome	9/255	0.182346	REPIN1/CCNB1IP1/HMGA2/POLA1/ATRX/SPIDR/TERF2IP/POLE3/PARP1
CC	GO:0140534	endoplasmic reticulum protein-containing complex	6/255	0.187892	TAP1/TAP2/ARL6IP1/PIGT/SPCS1/RNF125

## Sheet: ORA_KEGG_Iba1_CoMvPaM_PaMup
ID	Description	GeneRatio	p.adjust	gene_ID
hsa05415	Diabetic cardiomyopathy	12/107	0.00204143	ATP5PO/CAMK2A/GFPT1/MAPK10/PARP1/PIK3R1/PLCB4/PRKCG/SLC25A31/TBC1D4/UQCRC2/VDAC2
hsa04071	Sphingolipid signaling pathway	8/107	0.0261408	ADORA3/DEGS1/MAPK10/PIK3R1/PLCB4/PLD1/PLD2/PRKCG
hsa04919	Thyroid hormone signaling pathway	7/107	0.085789	FOXO1/MED4/PIK3R1/PLCB4/PLCD4/PRKCG/TBC1D4
hsa05208	Chemical carcinogenesis - reactive oxygen species	9/107	0.085789	ATP5PO/GSTO2/MAPK10/PIK3R1/PLD1/PLD2/SLC25A31/UQCRC2/VDAC2
hsa04310	Wnt signaling pathway	8/107	0.085789	AXIN2/CAMK2A/LGR4/MAPK10/PLCB4/PRKCG/TLE1/WNT10A
hsa05231	Choline metabolism in cancer	6/107	0.085789	CHKB/MAPK10/PIK3R1/PLD1/PLD2/PRKCG
hsa05017	Spinocerebellar ataxia	7/107	0.108562	ATG13/MAPK10/PIK3R1/PLCB4/PRKCG/SLC25A31/VDAC2
hsa04931	Insulin resistance	6/107	0.108562	FOXO1/GFPT1/MAPK10/PIK3R1/RPS6KA1/TBC1D4
hsa04217	Necroptosis	7/107	0.108562	CAMK2A/FTH1/MAPK10/PARP1/RIPK3/SLC25A31/VDAC2
hsa04666	Fc gamma R-mediated phagocytosis	5/107	0.18785	ARPC5/PIK3R1/PLD1/PLD2/PRKCG
hsa04912	GnRH signaling pathway	5/107	0.18785	CAMK2A/MAPK10/PLCB4/PLD1/PLD2
hsa04070	Phosphatidylinositol signaling system	5/107	0.18785	BPNT2/PIK3R1/PLCB4/PLCD4/PRKCG
hsa04750	Inflammatory mediator regulation of TRP channels	5/107	0.18785	CAMK2A/MAPK10/PIK3R1/PLCB4/PRKCG
hsa04929	GnRH secretion	4/107	0.18785	KCNN2/PIK3R1/PLCB4/PRKCG
hsa04933	AGE-RAGE signaling pathway in diabetic complications	5/107	0.18785	FOXO1/MAPK10/PIK3R1/PLCB4/PLCD4
hsa05143	African trypanosomiasis	3/107	0.18785	IDO1/PLCB4/PRKCG
hsa04720	Long-term potentiation	4/107	0.19495	CAMK2A/PLCB4/PRKCG/RPS6KA1
hsa04971	Gastric acid secretion	4/107	0.249256	CAMK2A/PLCB4/PRKCG/SLC9A4
hsa04724	Glutamatergic synapse	5/107	0.249256	GRIK2/PLCB4/PLD1/PLD2/PRKCG
hsa05212	Pancreatic cancer	4/107	0.249256	MAPK10/PIK3R1/PLD1/PLD2
hsa05022	Pathways of neurodegeneration - multiple diseases	12/107	0.249256	ATG13/ATP5PO/AXIN2/CAMK2A/MAPK10/PLCB4/PRKCG/SLC25A31/UQCRC2/VCP/VDAC2/WNT10A
hsa05225	Hepatocellular carcinoma	6/107	0.274461	AXIN2/GSTO2/GSTP1/PIK3R1/PRKCG/WNT10A
hsa05010	Alzheimer disease	10/107	0.282938	ATG13/ATP5PO/AXIN2/MAPK10/PIK3R1/PLCB4/SLC25A31/UQCRC2/VDAC2/WNT10A
hsa04012	ErbB signaling pathway	4/107	0.282938	CAMK2A/MAPK10/PIK3R1/PRKCG
hsa00520	Amino sugar and nucleotide sugar metabolism	3/107	0.282938	CYB5R2/GFPT1/PGM2
hsa04911	Insulin secretion	4/107	0.282938	CAMK2A/KCNN2/PLCB4/PRKCG
hsa00100	Steroid biosynthesis	2/107	0.282938	LBR/SOAT2
hsa04024	cAMP signaling pathway	7/107	0.29582	BVES/CAMK2A/HCAR1/MAPK10/PIK3R1/PLD1/PLD2
hsa04621	NOD-like receptor signaling pathway	6/107	0.29582	GBP4/GPRC6A/MAPK10/PLCB4/RIPK3/VDAC2
hsa04140	Autophagy - animal	5/107	0.353765	ATG13/ATG3/DAPK2/MAPK10/PIK3R1
hsa04713	Circadian entrainment	4/107	0.353765	CAMK2A/MTNR1A/PLCB4/PRKCG
hsa04020	Calcium signaling pathway	7/107	0.353765	CAMK2A/ORAI3/PLCB4/PLCD4/PRKCG/SLC25A31/VDAC2
hsa04916	Melanogenesis	4/107	0.367327	CAMK2A/PLCB4/PRKCG/WNT10A
hsa04072	Phospholipase D signaling pathway	5/107	0.367327	LPAR2/PIK3R1/PLCB4/PLD1/PLD2
hsa04744	Phototransduction	2/107	0.400769	GRK7/PDE6A
hsa04928	Parathyroid hormone synthesis, secretion and action	4/107	0.400769	PLCB4/PLD1/PLD2/PRKCG
hsa04066	HIF-1 signaling pathway	4/107	0.405105	CAMK2A/PFKFB3/PIK3R1/PRKCG
hsa04150	mTOR signaling pathway	5/107	0.405105	PIK3R1/PRKCG/RPS6KA1/WDR24/WNT10A
hsa04725	Cholinergic synapse	4/107	0.427638	CAMK2A/PIK3R1/PLCB4/PRKCG
hsa05206	MicroRNAs in cancer	5/107	0.427638	CCNG1/HNRNPK/PIK3R1/PRKCG/TPM1
hsa04136	Autophagy - other	2/107	0.427638	ATG13/ATG3
hsa05332	Graft-versus-host disease	2/107	0.427638	HLA-DQA1/PRF1
hsa01524	Platinum drug resistance	3/107	0.430938	GSTO2/GSTP1/PIK3R1
hsa05330	Allograft rejection	2/107	0.439022	HLA-DQA1/PRF1
hsa04722	Neurotrophin signaling pathway	4/107	0.439022	CAMK2A/MAPK10/PIK3R1/RPS6KA1
hsa04935	Growth hormone synthesis, secretion and action	4/107	0.439022	MAPK10/PIK3R1/PLCB4/PRKCG
hsa04152	AMPK signaling pathway	4/107	0.439022	FOXO1/HMGCR/PFKFB3/PIK3R1
hsa05214	Glioma	3/107	0.439022	CAMK2A/PIK3R1/PRKCG
hsa04613	Neutrophil extracellular trap formation	5/107	0.445855	PIK3R1/PLCB4/PRKCG/SLC25A31/VDAC2
hsa01250	Biosynthesis of nucleotide sugars	2/107	0.451889	GFPT1/PGM2
hsa04960	Aldosterone-regulated sodium reabsorption	2/107	0.451889	PIK3R1/PRKCG
hsa05016	Huntington disease	7/107	0.451889	ATG13/ATP5PO/MAPK10/PLCB4/SLC25A31/UQCRC2/VDAC2
hsa04216	Ferroptosis	2/107	0.451889	FTH1/VDAC2
hsa04940	Type I diabetes mellitus	2/107	0.451889	HLA-DQA1/PRF1
hsa04728	Dopaminergic synapse	4/107	0.451889	CAMK2A/MAPK10/PLCB4/PRKCG
hsa05135	Yersinia infection	4/107	0.451889	ARPC5/MAPK10/PIK3R1/RPS6KA1
hsa04210	Apoptosis	4/107	0.451889	MAPK10/PARP1/PIK3R1/PRF1
hsa05131	Shigellosis	6/107	0.451889	ARPC5/FOXO1/MAPK10/PIK3R1/PLCB4/PLCD4
hsa05418	Fluid shear stress and atherosclerosis	4/107	0.451889	GSTO2/GSTP1/MAPK10/PIK3R1
hsa05210	Colorectal cancer	3/107	0.451889	AXIN2/MAPK10/PIK3R1
hsa04910	Insulin signaling pathway	4/107	0.451889	FOXO1/MAPK10/PIK3R1/RHOQ
hsa04970	Salivary secretion	3/107	0.451889	CST2/PLCB4/PRKCG
hsa04973	Carbohydrate digestion and absorption	2/107	0.451889	PIK3R1/PLCB4
hsa05320	Autoimmune thyroid disease	2/107	0.451889	HLA-DQA1/PRF1
hsa04211	Longevity regulating pathway	3/107	0.451889	ATG13/FOXO1/PIK3R1
hsa04658	Th1 and Th2 cell differentiation	3/107	0.451889	HLA-DQA1/JAG2/MAPK10
hsa05012	Parkinson disease	6/107	0.451889	ATP5PO/CAMK2A/MAPK10/SLC25A31/UQCRC2/VDAC2
hsa04550	Signaling pathways regulating pluripotency of stem cells	4/107	0.451889	AXIN2/INHBC/PIK3R1/WNT10A
hsa04723	Retrograde endocannabinoid signaling	4/107	0.451889	GABRG1/MAPK10/PLCB4/PRKCG
hsa02010	ABC transporters	2/107	0.451889	ABCA5/ABCA8
hsa04930	Type II diabetes mellitus	2/107	0.451889	MAPK10/PIK3R1
hsa05020	Prion disease	6/107	0.451889	ATP5PO/MAPK10/PIK3R1/SLC25A31/UQCRC2/VDAC2
hsa00280	Valine, leucine and isoleucine degradation	2/107	0.451889	ACADSB/OXCT2
hsa00510	N-Glycan biosynthesis	2/107	0.451889	ALG13/ALG5
hsa00565	Ether lipid metabolism	2/107	0.451889	PLD1/PLD2
hsa05224	Breast cancer	4/107	0.451889	AXIN2/JAG2/PIK3R1/WNT10A
hsa01522	Endocrine resistance	3/107	0.451889	JAG2/MAPK10/PIK3R1
hsa04914	Progesterone-mediated oocyte maturation	3/107	0.451889	MAPK10/PIK3R1/RPS6KA1
hsa00600	Sphingolipid metabolism	2/107	0.451889	DEGS1/ENPP7
hsa00564	Glycerophospholipid metabolism	3/107	0.451889	CHKB/PLD1/PLD2
hsa05215	Prostate cancer	3/107	0.451889	FOXO1/GSTP1/PIK3R1
hsa04925	Aldosterone synthesis and secretion	3/107	0.451889	CAMK2A/PLCB4/PRKCG
hsa04972	Pancreatic secretion	3/107	0.451889	PLCB4/PRKCG/RAB27B
hsa04979	Cholesterol metabolism	2/107	0.451889	SOAT2/VDAC2
hsa04261	Adrenergic signaling in cardiomyocytes	4/107	0.451889	BVES/CAMK2A/PLCB4/TPM1
hsa05417	Lipid and atherosclerosis	5/107	0.451889	CAMK2A/MAPK10/OLR1/PIK3R1/PLCB4
hsa05142	Chagas disease	3/107	0.451889	MAPK10/PIK3R1/PLCB4
hsa05146	Amoebiasis	3/107	0.451889	PIK3R1/PLCB4/PRKCG
hsa04218	Cellular senescence	4/107	0.451889	FOXO1/PIK3R1/SLC25A31/VDAC2
hsa04934	Cushing syndrome	4/107	0.451889	AXIN2/CAMK2A/PLCB4/WNT10A
hsa04961	Endocrine and other factor-regulated calcium reabsorption	2/107	0.451889	PLCB4/PRKCG
hsa05204	Chemical carcinogenesis - DNA adducts	2/107	0.451889	GSTO2/GSTP1
hsa00480	Glutathione metabolism	2/107	0.451889	GSTO2/GSTP1
hsa00830	Retinol metabolism	2/107	0.451889	CYP27C1/RDH16
hsa05416	Viral myocarditis	2/107	0.451889	HLA-DQA1/PRF1
hsa04922	Glucagon signaling pathway	3/107	0.455413	CAMK2A/FOXO1/PLCB4
hsa00982	Drug metabolism - cytochrome P450	2/107	0.455413	GSTO2/GSTP1
hsa05166	Human T-cell leukemia virus 1 infection	5/107	0.464234	HLA-DQA1/MAPK10/PIK3R1/SLC25A31/VDAC2
hsa04530	Tight junction	4/107	0.464234	ARPC5/BVES/MAPK10/SYNPO
hsa04370	VEGF signaling pathway	2/107	0.473212	PIK3R1/PRKCG
hsa05213	Endometrial cancer	2/107	0.473212	AXIN2/PIK3R1
hsa04022	cGMP-PKG signaling pathway	4/107	0.473212	ADORA3/PLCB4/SLC25A31/VDAC2
hsa04330	Notch signaling pathway	2/107	0.473212	JAG2/TLE1
hsa04730	Long-term depression	2/107	0.473212	PLCB4/PRKCG
hsa04726	Serotonergic synapse	3/107	0.478615	KCNN2/PLCB4/PRKCG
hsa04650	Natural killer cell mediated cytotoxicity	3/107	0.486442	PIK3R1/PRF1/PRKCG
hsa04668	TNF signaling pathway	3/107	0.486442	MAPK10/PIK3R1/RIPK3
hsa00980	Metabolism of xenobiotics by cytochrome P450	2/107	0.486623	GSTO2/GSTP1
hsa04213	Longevity regulating pathway - multiple species	2/107	0.486623	FOXO1/PIK3R1
hsa04014	Ras signaling pathway	5/107	0.489417	MAPK10/PIK3R1/PLD1/PLD2/PRKCG
hsa05217	Basal cell carcinoma	2/107	0.489417	AXIN2/WNT10A
hsa00983	Drug metabolism - other enzymes	2/107	0.514981	GSTO2/GSTP1
hsa04664	Fc epsilon RI signaling pathway	2/107	0.514981	MAPK10/PIK3R1
hsa04623	Cytosolic DNA-sensing pathway	2/107	0.533183	POLR3A/RIPK3
hsa05207	Chemical carcinogenesis - receptor activation	4/107	0.535176	GSTO2/PIK3R1/PRKCG/RPS6KA1
hsa05031	Amphetamine addiction	2/107	0.535176	CAMK2A/PRKCG
hsa00230	Purine metabolism	3/107	0.536423	DCK/PDE6A/PGM2
hsa04917	Prolactin signaling pathway	2/107	0.536423	MAPK10/PIK3R1
hsa04926	Relaxin signaling pathway	3/107	0.536423	MAPK10/PIK3R1/PLCB4
hsa05130	Pathogenic Escherichia coli infection	4/107	0.536423	ARPC5/LPAR2/MAPK10/MYO1G
hsa04062	Chemokine signaling pathway	4/107	0.536423	CCL8/GRK7/PIK3R1/PLCB4
hsa04068	FoxO signaling pathway	3/107	0.536423	FOXO1/MAPK10/PIK3R1
hsa05223	Non-small cell lung cancer	2/107	0.536423	PIK3R1/PRKCG
hsa00900	Terpenoid backbone biosynthesis	1/107	0.538251	HMGCR
hsa00562	Inositol phosphate metabolism	2/107	0.538251	PLCB4/PLCD4
hsa05100	Bacterial invasion of epithelial cells	2/107	0.544309	ARPC5/PIK3R1
hsa03018	RNA degradation	2/107	0.545973	CNOT2/CNOT6
hsa04918	Thyroid hormone synthesis	2/107	0.545973	PLCB4/PRKCG
hsa05205	Proteoglycans in cancer	4/107	0.564525	CAMK2A/PIK3R1/PRKCG/WNT10A
hsa04976	Bile secretion	2/107	0.567595	HMGCR/KCNN2
hsa01521	EGFR tyrosine kinase inhibitor resistance	2/107	0.573182	PIK3R1/PRKCG
hsa04260	Cardiac muscle contraction	2/107	0.58521	TPM1/UQCRC2
hsa00062	Fatty acid elongation	1/107	0.58521	ACOT4
hsa00650	Butanoate metabolism	1/107	0.58521	OXCT2
hsa01040	Biosynthesis of unsaturated fatty acids	1/107	0.58521	ACOT4
hsa05310	Asthma	1/107	0.58521	HLA-DQA1
hsa04015	Rap1 signaling pathway	4/107	0.589222	LPAR2/PIK3R1/PLCB4/PRKCG
hsa04392	Hippo signaling pathway - multiple species	1/107	0.594286	DCHS1
hsa05226	Gastric cancer	3/107	0.595725	AXIN2/PIK3R1/WNT10A
hsa04540	Gap junction	2/107	0.595725	PLCB4/PRKCG
hsa04921	Oxytocin signaling pathway	3/107	0.595725	CAMK2A/PLCB4/PRKCG
hsa04932	Non-alcoholic fatty liver disease	3/107	0.595725	MAPK10/PIK3R1/UQCRC2
hsa05410	Hypertrophic cardiomyopathy	2/107	0.595725	EMD/TPM1
hsa00030	Pentose phosphate pathway	1/107	0.595725	PGM2
hsa00052	Galactose metabolism	1/107	0.595725	PGM2
hsa04514	Cell adhesion molecules	3/107	0.595725	HLA-DQA1/SELL/VCAN
hsa04727	GABAergic synapse	2/107	0.598562	GABRG1/PRKCG
hsa05032	Morphine addiction	2/107	0.603822	GABRG1/PRKCG
hsa00051	Fructose and mannose metabolism	1/107	0.603822	PFKFB3
hsa04215	Apoptosis - multiple species	1/107	0.603822	MAPK10
hsa05161	Hepatitis B	3/107	0.603822	MAPK10/PIK3R1/PRKCG
hsa05164	Influenza A	3/107	0.603822	HLA-DQA1/PIK3R1/SLC25A31
hsa04810	Regulation of actin cytoskeleton	4/107	0.604146	ARPC5/ITGAD/LPAR2/PIK3R1
hsa05414	Dilated cardiomyopathy	2/107	0.604146	EMD/TPM1
hsa00500	Starch and sucrose metabolism	1/107	0.604146	PGM2
hsa04640	Hematopoietic cell lineage	2/107	0.604745	HLA-DQA1/IL11RA
hsa03020	RNA polymerase	1/107	0.60697	POLR3A
hsa04080	Neuroactive ligand-receptor interaction	6/107	0.60697	ADORA3/GABRG1/GRIK2/LPAR2/MTNR1A/TAAR2
hsa00350	Tyrosine metabolism	1/107	0.613177	GSTZ1
hsa04620	Toll-like receptor signaling pathway	2/107	0.613177	MAPK10/PIK3R1
hsa00250	Alanine, aspartate and glutamate metabolism	1/107	0.629563	GFPT1
hsa00513	Various types of N-glycan biosynthesis	1/107	0.629563	ALG13
hsa04141	Protein processing in endoplasmic reticulum	3/107	0.629563	AMFR/MAPK10/VCP
hsa05152	Tuberculosis	3/107	0.629563	CAMK2A/HLA-DQA1/MAPK10
hsa04660	T cell receptor signaling pathway	2/107	0.629563	MAPK10/PIK3R1
hsa00260	Glycine, serine and threonine metabolism	1/107	0.629563	PIPOX
hsa04625	C-type lectin receptor signaling pathway	2/107	0.635113	MAPK10/PIK3R1
hsa05132	Salmonella infection	4/107	0.635113	ARPC5/GCC2/MAPK10/RIPK3
hsa03013	Nucleocytoplasmic transport	2/107	0.635113	NUP85/THOC3
hsa04659	Th17 cell differentiation	2/107	0.635113	HLA-DQA1/MAPK10
hsa05033	Nicotine addiction	1/107	0.635381	GABRG1
hsa04144	Endocytosis	4/107	0.636223	ARPC5/GRK7/PLD1/PLD2
hsa05219	Bladder cancer	1/107	0.639766	DAPK2
hsa00071	Fatty acid degradation	1/107	0.640312	ACADSB
hsa00380	Tryptophan metabolism	1/107	0.640312	IDO1
hsa05145	Toxoplasmosis	2/107	0.640312	HLA-DQA1/MAPK10
hsa04360	Axon guidance	3/107	0.640312	CAMK2A/EPHB1/PIK3R1
hsa04670	Leukocyte transendothelial migration	2/107	0.640312	PIK3R1/PRKCG
hsa03410	Base excision repair	1/107	0.6478	PARP1
hsa04672	Intestinal immune network for IgA production	1/107	0.6478	HLA-DQA1
hsa05167	Kaposi sarcoma-associated herpesvirus infection	3/107	0.672729	ATG3/MAPK10/PIK3R1
hsa00190	Oxidative phosphorylation	2/107	0.680835	ATP5PO/UQCRC2
hsa05169	Epstein-Barr virus infection	3/107	0.680835	HLA-DQA1/MAPK10/PIK3R1
hsa04611	Platelet activation	2/107	0.680835	PIK3R1/PLCB4
hsa00330	Arginine and proline metabolism	1/107	0.680835	OAT
hsa04913	Ovarian steroidogenesis	1/107	0.684214	ACOT4
hsa05014	Amyotrophic lateral sclerosis	5/107	0.684214	ATG13/ATP5PO/NUP85/UQCRC2/VCP
hsa04380	Osteoclast differentiation	2/107	0.685881	MAPK10/PIK3R1
hsa04114	Oocyte meiosis	2/107	0.692273	CAMK2A/RPS6KA1
hsa04510	Focal adhesion	3/107	0.692273	MAPK10/PIK3R1/PRKCG
hsa03040	Spliceosome	2/107	0.702338	HNRNPK/THOC3
hsa04340	Hedgehog signaling pathway	1/107	0.702338	EVC2
hsa05170	Human immunodeficiency virus 1 infection	3/107	0.702338	MAPK10/PIK3R1/PRKCG
hsa00240	Pyrimidine metabolism	1/107	0.702338	DCK
hsa01212	Fatty acid metabolism	1/107	0.702338	ACADSB
hsa05134	Legionellosis	1/107	0.702338	VCP
hsa05162	Measles	2/107	0.702338	MAPK10/PIK3R1
hsa04923	Regulation of lipolysis in adipocytes	1/107	0.702338	PIK3R1
hsa04270	Vascular smooth muscle contraction	2/107	0.702338	PLCB4/PRKCG
hsa04936	Alcoholic liver disease	2/107	0.703876	FOXO1/MAPK10
hsa00590	Arachidonic acid metabolism	1/107	0.703876	PTGES
hsa04978	Mineral absorption	1/107	0.703876	FTH1
hsa04915	Estrogen signaling pathway	2/107	0.703876	PIK3R1/PLCB4
hsa04714	Thermogenesis	3/107	0.706061	ATP5PO/RPS6KA1/UQCRC2
hsa01240	Biosynthesis of cofactors	2/107	0.706061	IDO1/PDXP
hsa00310	Lysine degradation	1/107	0.706061	PIPOX
hsa05321	Inflammatory bowel disease	1/107	0.706061	HLA-DQA1
hsa05163	Human cytomegalovirus infection	3/107	0.706061	PIK3R1/PLCB4/PRKCG
hsa05171	Coronavirus disease - COVID-19	3/107	0.706061	MAPK10/PIK3R1/PRKCG
hsa04145	Phagosome	2/107	0.706061	HLA-DQA1/OLR1
hsa04612	Antigen processing and presentation	1/107	0.706061	HLA-DQA1
hsa00010	Glycolysis / Gluconeogenesis	1/107	0.706618	PGM2
hsa04010	MAPK signaling pathway	4/107	0.706618	MAPK10/PRKCG/PTPRR/RPS6KA1
hsa04622	RIG-I-like receptor signaling pathway	1/107	0.706618	MAPK10
hsa04927	Cortisol synthesis and secretion	1/107	0.706618	PLCB4
hsa05221	Acute myeloid leukemia	1/107	0.711888	PIK3R1
hsa05211	Renal cell carcinoma	1/107	0.711888	PIK3R1
hsa04920	Adipocytokine signaling pathway	1/107	0.711888	MAPK10
hsa04924	Renin secretion	1/107	0.711888	PLCB4
hsa05230	Central carbon metabolism in cancer	1/107	0.711888	PIK3R1
hsa04137	Mitophagy - animal	1/107	0.711888	MAPK10
hsa05120	Epithelial cell signaling in Helicobacter pylori infection	1/107	0.711888	MAPK10
hsa05140	Leishmaniasis	1/107	0.711888	HLA-DQA1
hsa04390	Hippo signaling pathway	2/107	0.711888	AXIN2/WNT10A
hsa05218	Melanoma	1/107	0.717728	PIK3R1
hsa03320	PPAR signaling pathway	1/107	0.717728	OLR1
hsa04115	p53 signaling pathway	1/107	0.717728	CCNG1
hsa04630	JAK-STAT signaling pathway	2/107	0.719528	IL11RA/PIK3R1
hsa05133	Pertussis	1/107	0.719528	MAPK10
hsa05412	Arrhythmogenic right ventricular cardiomyopathy	1/107	0.719528	EMD
hsa05220	Chronic myeloid leukemia	1/107	0.721649	PIK3R1
hsa05165	Human papillomavirus infection	4/107	0.721649	AXIN2/FOXO1/PIK3R1/WNT10A
hsa04662	B cell receptor signaling pathway	1/107	0.736522	PIK3R1
hsa04146	Peroxisome	1/107	0.741882	PIPOX
hsa01232	Nucleotide metabolism	1/107	0.741882	DCK
hsa05150	Staphylococcus aureus infection	1/107	0.741882	HLA-DQA1
hsa04742	Taste transduction	1/107	0.748195	PLCB4
hsa05235	PD-L1 expression and PD-1 checkpoint pathway in cancer	1/107	0.755508	PIK3R1
hsa05323	Rheumatoid arthritis	1/107	0.755508	HLA-DQA1
hsa04520	Adherens junction	1/107	0.756743	HEG1
hsa04657	IL-17 signaling pathway	1/107	0.763178	MAPK10
hsa05222	Small cell lung cancer	1/107	0.763178	PIK3R1
hsa03015	mRNA surveillance pathway	1/107	0.766123	DAZAP1
hsa05202	Transcriptional misregulation in cancer	2/107	0.766123	FOXO1/NFKBIZ
hsa04814	Motor proteins	2/107	0.766123	MYO1G/TPM1
hsa04061	Viral protein interaction with cytokine and cytokine receptor	1/107	0.767344	CCL8
hsa04350	TGF-beta signaling pathway	1/107	0.767344	INHBC
hsa05203	Viral carcinogenesis	2/107	0.771983	HNRNPK/PIK3R1
hsa04064	NF-kappa B signaling pathway	1/107	0.771983	PARP1
hsa04060	Cytokine-cytokine receptor interaction	3/107	0.771983	CCL8/IL11RA/INHBC
hsa05322	Systemic lupus erythematosus	1/107	0.81747	HLA-DQA1
hsa04371	Apelin signaling pathway	1/107	0.868495	PLCB4
hsa05160	Hepatitis C	1/107	0.888313	PIK3R1
hsa04110	Cell cycle	1/107	0.896653	TTK
hsa04151	PI3K-Akt signaling pathway	2/107	0.960499	LPAR2/PIK3R1
hsa05168	Herpes simplex virus 1 infection	2/107	0.996367	HLA-DQA1/PIK3R1
hsa04740	Olfactory transduction	1/107	0.997015	CAMK2A

## Sheet: ORA_KEGG_Iba1_CoMvPaM_CoMup
ID	Description	GeneRatio	p.adjust	gene_ID
hsa00051	Fructose and mannose metabolism	3/94	0.890466	ENOSF1/HK1/PFKFB4
hsa04120	Ubiquitin mediated proteolysis	5/94	0.890466	FBXW8/RCHY1/SMURF1/UBE3B/UBE3C
hsa04550	Signaling pathways regulating pluripotency of stem cells	5/94	0.890466	APC/BMI1/ID3/SETDB1/SMAD2
hsa04350	TGF-beta signaling pathway	4/94	0.890466	ID3/SMAD2/SMURF1/TGFBR1
hsa00650	Butanoate metabolism	2/94	0.890466	ACADS/OXCT1
hsa03030	DNA replication	2/94	0.890466	MCM6/SSBP1
hsa04260	Cardiac muscle contraction	3/94	0.890466	CACNA1F/COX5A/SLC8A2
hsa00260	Glycine, serine and threonine metabolism	2/94	0.890466	DMGDH/SARDH
hsa04371	Apelin signaling pathway	4/94	0.890466	GNG2/SLC8A2/SMAD2/TGFBR1
hsa05210	Colorectal cancer	3/94	0.890466	APC/SMAD2/TGFBR1
hsa04520	Adherens junction	3/94	0.890466	BAIAP2/SMURF1/TGFBR1
hsa03050	Proteasome	2/94	0.890466	PSMA6/PSMB10
hsa00564	Glycerophospholipid metabolism	3/94	0.890466	CDIPT/ETNPPL/PLA2G5
hsa04390	Hippo signaling pathway	4/94	0.890466	AFP/APC/SMAD2/TGFBR1
hsa00280	Valine, leucine and isoleucine degradation	2/94	0.890466	ACADS/OXCT1
hsa00565	Ether lipid metabolism	2/94	0.890466	GAL3ST1/PLA2G5
hsa04064	NF-kappa B signaling pathway	3/94	0.890466	CARD11/RELB/TRIM25
hsa04913	Ovarian steroidogenesis	2/94	0.890466	CGA/LDLR
hsa04979	Cholesterol metabolism	2/94	0.890466	LDLR/LIPG
hsa05206	MicroRNAs in cancer	4/94	0.890466	APC/BMI1/FOXP1/FSCN1
hsa03013	Nucleocytoplasmic transport	3/94	0.890466	RANGAP1/SUMO2/THOC2
hsa04080	Neuroactive ligand-receptor interaction	7/94	0.890466	CGA/GLRB/P2RX1/P2RX2/P2RY10/PTGFR/S1PR2
hsa01200	Carbon metabolism	3/94	0.890466	ACADS/HK1/MDH1
hsa00590	Arachidonic acid metabolism	2/94	0.890466	PLA2G5/TBXAS1
hsa04020	Calcium signaling pathway	5/94	0.890466	CACNA1F/P2RX1/P2RX2/PTGFR/SLC8A2
hsa04144	Endocytosis	5/94	0.890466	EEA1/LDLR/SMAD2/SMURF1/TGFBR1
hsa00310	Lysine degradation	2/94	0.890466	CAMKMT/SETDB1
hsa04611	Platelet activation	3/94	0.890466	GP5/P2RX1/TBXAS1
hsa04929	GnRH secretion	2/94	0.890466	CACNA1F/CGA
hsa04380	Osteoclast differentiation	3/94	0.890466	ACP5/RELB/TGFBR1
hsa04622	RIG-I-like receptor signaling pathway	2/94	0.890466	ATG12/TRIM25
hsa04927	Cortisol synthesis and secretion	2/94	0.890466	CACNA1F/LDLR
hsa05415	Diabetic cardiomyopathy	4/94	0.890466	ATP5F1D/COX5A/SMAD2/TGFBR1
hsa04926	Relaxin signaling pathway	3/94	0.890466	GNG2/SMAD2/TGFBR1
hsa03040	Spliceosome	3/94	0.890466	THOC2/U2AF2/ZMAT2
hsa04142	Lysosome	3/94	0.890466	ACP5/ARSG/CD164
hsa05418	Fluid shear stress and atherosclerosis	3/94	0.890466	MAP2K5/SDC2/SUMO2
hsa00562	Inositol phosphate metabolism	2/94	0.890466	CDIPT/IPMK
hsa04918	Thyroid hormone synthesis	2/94	0.890466	CGA/GPX8
hsa05133	Pertussis	2/94	0.890466	IRF8/SERPING1
hsa05412	Arrhythmogenic right ventricular cardiomyopathy	2/94	0.890466	CACNA1F/SLC8A2
hsa05212	Pancreatic cancer	2/94	0.890466	SMAD2/TGFBR1
hsa03430	Mismatch repair	1/94	0.890466	SSBP1
hsa04964	Proximal tubule bicarbonate reclamation	1/94	0.890466	MDH1
hsa04146	Peroxisome	2/94	0.890466	DECR2/PECR
hsa00592	alpha-Linolenic acid metabolism	1/94	0.890466	PLA2G5
hsa05226	Gastric cancer	3/94	0.890466	APC/SMAD2/TGFBR1
hsa05166	Human T-cell leukemia virus 1 infection	4/94	0.890466	RELB/SMAD2/TGFBR1/VAC14
hsa00563	Glycosylphosphatidylinositol (GPI)-anchor biosynthesis	1/94	0.890466	PIGA
hsa04610	Complement and coagulation cascades	2/94	0.890466	CFHR5/SERPING1
hsa04218	Cellular senescence	3/94	0.890466	FOXM1/SMAD2/TGFBR1
hsa04934	Cushing syndrome	3/94	0.890466	APC/CACNA1F/LDLR
hsa05410	Hypertrophic cardiomyopathy	2/94	0.890466	CACNA1F/SLC8A2
hsa04727	GABAergic synapse	2/94	0.890466	CACNA1F/GNG2
hsa00591	Linoleic acid metabolism	1/94	0.890466	PLA2G5
hsa04912	GnRH signaling pathway	2/94	0.890466	CACNA1F/CGA
hsa00020	Citrate cycle (TCA cycle)	1/94	0.890466	MDH1
hsa00052	Galactose metabolism	1/94	0.890466	HK1
hsa00630	Glyoxylate and dicarboxylate metabolism	1/94	0.890466	MDH1
hsa05414	Dilated cardiomyopathy	2/94	0.890466	CACNA1F/SLC8A2
hsa05225	Hepatocellular carcinoma	3/94	0.890466	APC/SMAD2/TGFBR1
hsa00410	beta-Alanine metabolism	1/94	0.890466	ACADS
hsa00640	Propanoate metabolism	1/94	0.890466	ACADS
hsa04136	Autophagy - other	1/94	0.890466	ATG12
hsa04070	Phosphatidylinositol signaling system	2/94	0.890466	CDIPT/IPMK
hsa04925	Aldosterone synthesis and secretion	2/94	0.890466	CACNA1F/LDLR
hsa00500	Starch and sucrose metabolism	1/94	0.890466	HK1
hsa04141	Protein processing in endoplasmic reticulum	3/94	0.890466	DDOST/DNAJB12/PPP1R15A
hsa04933	AGE-RAGE signaling pathway in diabetic complications	2/94	0.890466	SMAD2/TGFBR1
hsa04974	Protein digestion and absorption	2/94	0.890466	COL10A1/SLC8A2
hsa05142	Chagas disease	2/94	0.890466	SMAD2/TGFBR1
hsa05340	Primary immunodeficiency	1/94	0.890466	AICDA
hsa04659	Th17 cell differentiation	2/94	0.890466	SMAD2/TGFBR1
hsa00513	Various types of N-glycan biosynthesis	1/94	0.890466	DDOST
hsa01250	Biosynthesis of nucleotide sugars	1/94	0.890466	HK1
hsa04960	Aldosterone-regulated sodium reabsorption	1/94	0.890466	KCNJ1
hsa05020	Prion disease	4/94	0.890466	ATP5F1D/CACNA1F/COX5A/PSMA6
hsa03440	Homologous recombination	1/94	0.890466	SSBP1
hsa04725	Cholinergic synapse	2/94	0.890466	CACNA1F/GNG2
hsa04726	Serotonergic synapse	2/94	0.890466	CACNA1F/GNG2
hsa00071	Fatty acid degradation	1/94	0.890466	ACADS
hsa04975	Fat digestion and absorption	1/94	0.890466	PLA2G5
hsa04672	Intestinal immune network for IgA production	1/94	0.890466	AICDA
hsa04962	Vasopressin-regulated water reabsorption	1/94	0.890466	ARHGDIG
hsa04973	Carbohydrate digestion and absorption	1/94	0.890466	HK1
hsa05320	Autoimmune thyroid disease	1/94	0.890466	CGA
hsa00190	Oxidative phosphorylation	2/94	0.890466	ATP5F1D/COX5A
hsa04722	Neurotrophin signaling pathway	2/94	0.890466	ARHGDIG/MAP2K5
hsa00620	Pyruvate metabolism	1/94	0.890466	MDH1
hsa04930	Type II diabetes mellitus	1/94	0.890466	HK1
hsa00510	N-Glycan biosynthesis	1/94	0.890466	DDOST
hsa05010	Alzheimer disease	5/94	0.890466	APC/ATP5F1D/CACNA1F/COX5A/PSMA6
hsa00330	Arginine and proline metabolism	1/94	0.890466	CKMT1A
hsa00520	Amino sugar and nucleotide sugar metabolism	1/94	0.890466	HK1
hsa00600	Sphingolipid metabolism	1/94	0.890466	GAL3ST1
hsa05144	Malaria	1/94	0.890466	SDC2
hsa05016	Huntington disease	4/94	0.890466	ATP5F1D/COX5A/GPX8/PSMA6
hsa04068	FoxO signaling pathway	2/94	0.890466	ATG12/TGFBR1
hsa00270	Cysteine and methionine metabolism	1/94	0.890466	MDH1
hsa05022	Pathways of neurodegeneration - multiple diseases	6/94	0.890466	APC/ATP5F1D/CACNA1F/COX5A/GPX8/PSMA6
hsa04961	Endocrine and other factor-regulated calcium reabsorption	1/94	0.890466	SLC8A2
hsa04270	Vascular smooth muscle contraction	2/94	0.890466	CACNA1F/PLA2G5
hsa00480	Glutathione metabolism	1/94	0.890466	GPX8
hsa04340	Hedgehog signaling pathway	1/94	0.890466	SMURF1
hsa04010	MAPK signaling pathway	4/94	0.890466	CACNA1F/MAP2K5/RELB/TGFBR1
hsa01212	Fatty acid metabolism	1/94	0.890466	ACADS
hsa04923	Regulation of lipolysis in adipocytes	1/94	0.890466	CGA
hsa04723	Retrograde endocannabinoid signaling	2/94	0.890466	CACNA1F/GNG2
hsa05213	Endometrial cancer	1/94	0.890466	APC
hsa05017	Spinocerebellar ataxia	2/94	0.890466	PSMA6/VLDLR
hsa04978	Mineral absorption	1/94	0.890466	SLC8A2
hsa00561	Glycerolipid metabolism	1/94	0.900331	LIPG
hsa05321	Inflammatory bowel disease	1/94	0.900331	SMAD2
hsa05217	Basal cell carcinoma	1/94	0.900331	APC
hsa04921	Oxytocin signaling pathway	2/94	0.900331	CACNA1F/MAP2K5
hsa00010	Glycolysis / Gluconeogenesis	1/94	0.900331	HK1
hsa04261	Adrenergic signaling in cardiomyocytes	2/94	0.900752	CACNA1F/SLC8A2
hsa04623	Cytosolic DNA-sensing pathway	1/94	0.900752	GSDME
hsa04110	Cell cycle	2/94	0.900752	MCM6/SMAD2
hsa04924	Renin secretion	1/94	0.900752	CACNA1F
hsa05230	Central carbon metabolism in cancer	1/94	0.900752	HK1
hsa04917	Prolactin signaling pathway	1/94	0.900752	CGA
hsa05012	Parkinson disease	3/94	0.900752	ATP5F1D/COX5A/PSMA6
hsa03320	PPAR signaling pathway	1/94	0.900752	FABP6
hsa04115	p53 signaling pathway	1/94	0.900752	RCHY1
hsa05014	Amyotrophic lateral sclerosis	4/94	0.900752	ATP5F1D/COX5A/GPX8/PSMA6
hsa04971	Gastric acid secretion	1/94	0.900752	KCNJ1
hsa04022	cGMP-PKG signaling pathway	2/94	0.900752	CACNA1F/SLC8A2
hsa05220	Chronic myeloid leukemia	1/94	0.903692	TGFBR1
hsa04976	Bile secretion	1/94	0.911036	LDLR
hsa04662	B cell receptor signaling pathway	1/94	0.91793	CARD11
hsa04621	NOD-like receptor signaling pathway	2/94	0.920298	ATG12/NLRP6
hsa04742	Taste transduction	1/94	0.920298	P2RX2
hsa04540	Gap junction	1/94	0.920298	MAP2K5
hsa04911	Insulin secretion	1/94	0.920298	CACNA1F
hsa04970	Salivary secretion	1/94	0.920298	BEST2
hsa05323	Rheumatoid arthritis	1/94	0.920298	ACP5
hsa04512	ECM-receptor interaction	1/94	0.920298	GP5
hsa05202	Transcriptional misregulation in cancer	2/94	0.920298	BMI1/SIX1
hsa05032	Morphine addiction	1/94	0.924877	GNG2
hsa03015	mRNA surveillance pathway	1/94	0.928142	PCF11
hsa04640	Hematopoietic cell lineage	1/94	0.928142	GP5
hsa05205	Proteoglycans in cancer	2/94	0.929334	SDC2/SMAD2
hsa04713	Circadian entrainment	1/94	0.929334	GNG2
hsa04972	Pancreatic secretion	1/94	0.929334	PLA2G5
hsa04660	T cell receptor signaling pathway	1/94	0.931335	CARD11
hsa05208	Chemical carcinogenesis - reactive oxygen species	2/94	0.931335	ATP5F1D/COX5A
hsa04625	C-type lectin receptor signaling pathway	1/94	0.931335	RELB
hsa05417	Lipid and atherosclerosis	2/94	0.931335	LDLR/VLDLR
hsa04066	HIF-1 signaling pathway	1/94	0.931335	HK1
hsa05145	Toxoplasmosis	1/94	0.931335	LDLR
hsa04714	Thermogenesis	2/94	0.931335	ATP5F1D/COX5A
hsa04724	Glutamatergic synapse	1/94	0.931335	GNG2
hsa04810	Regulation of actin cytoskeleton	2/94	0.931335	APC/BAIAP2
hsa04024	cAMP signaling pathway	2/94	0.931335	CACNA1F/CGA
hsa04071	Sphingolipid signaling pathway	1/94	0.931335	S1PR2
hsa04919	Thyroid hormone signaling pathway	1/94	0.931335	MED24
hsa04935	Growth hormone synthesis, secretion and action	1/94	0.931335	CACNA1F
hsa04152	AMPK signaling pathway	1/94	0.931335	PFKFB4
hsa04014	Ras signaling pathway	2/94	0.931335	GNG2/PLA2G5
hsa05131	Shigellosis	2/94	0.931335	ATG12/HK1
hsa03010	Ribosome	1/94	0.931335	RPSA
hsa04728	Dopaminergic synapse	1/94	0.931335	GNG2
hsa05135	Yersinia infection	1/94	0.931335	BAIAP2
hsa04210	Apoptosis	1/94	0.931335	CASP2
hsa05162	Measles	1/94	0.931335	RCHY1
hsa04910	Insulin signaling pathway	1/94	0.931335	HK1
hsa04140	Autophagy - animal	1/94	0.931335	ATG12
hsa04145	Phagosome	1/94	0.931335	EEA1
hsa04072	Phospholipase D signaling pathway	1/94	0.931335	PTGFR
hsa05224	Breast cancer	1/94	0.931335	APC
hsa04932	Non-alcoholic fatty liver disease	1/94	0.931335	COX5A
hsa05160	Hepatitis C	1/94	0.931335	LDLR
hsa04514	Cell adhesion molecules	1/94	0.931335	SDC2
hsa04150	mTOR signaling pathway	1/94	0.931335	NPRL3
hsa05161	Hepatitis B	1/94	0.931335	TGFBR1
hsa05164	Influenza A	1/94	0.931335	TRIM25
hsa04310	Wnt signaling pathway	1/94	0.944804	APC
hsa05152	Tuberculosis	1/94	0.944804	EEA1
hsa05034	Alcoholism	1/94	0.944804	GNG2
hsa05207	Chemical carcinogenesis - receptor activation	1/94	0.944804	CACNA1F
hsa05130	Pathogenic Escherichia coli infection	1/94	0.944804	BAIAP2
hsa05167	Kaposi sarcoma-associated herpesvirus infection	1/94	0.944804	GNG2
hsa04062	Chemokine signaling pathway	1/94	0.944804	GNG2
hsa05169	Epstein-Barr virus infection	1/94	0.944804	RELB
hsa05203	Viral carcinogenesis	1/94	0.944804	VAC14
hsa05170	Human immunodeficiency virus 1 infection	1/94	0.952153	GNG2
hsa05163	Human cytomegalovirus infection	1/94	0.955487	GNG2
hsa05171	Coronavirus disease - COVID-19	1/94	0.955487	RPSA
hsa04060	Cytokine-cytokine receptor interaction	1/94	0.989969	TGFBR1
hsa05165	Human papillomavirus infection	1/94	0.990935	APC
hsa05168	Herpes simplex virus 1 infection	2/94	0.990935	EIF2B1/ZNF615
hsa04151	PI3K-Akt signaling pathway	1/94	0.990935	GNG2
hsa04740	Olfactory transduction	1/94	0.993924	SLC8A2

## Sheet: ORA_KEGG_GFAP_CoMvPaM_PaMup
ID	Description	GeneRatio	p.adjust	gene_ID
hsa04810	Regulation of actin cytoskeleton	7/58	0.144532	FGF17/FGF20/FGF7/IQGAP1/ITGA6/ITGB8/ROCK1
hsa05218	Melanoma	4/58	0.144532	CDK6/FGF17/FGF20/FGF7
hsa00270	Cysteine and methionine metabolism	3/58	0.259153	BCAT2/DNMT3B/KYAT3
hsa00450	Selenocompound metabolism	2/58	0.259153	KYAT3/TXNRD1
hsa04151	PI3K-Akt signaling pathway	7/58	0.40132	CDK6/FGF17/FGF20/FGF7/ITGA6/ITGB8/MCL1
hsa05412	Arrhythmogenic right ventricular cardiomyopathy	3/58	0.4167	GJA1/ITGA6/ITGB8
hsa05224	Breast cancer	4/58	0.4167	CDK6/FGF17/FGF20/FGF7
hsa04514	Cell adhesion molecules	4/58	0.4167	CDH3/CLDN1/ITGA6/ITGB8
hsa05410	Hypertrophic cardiomyopathy	3/58	0.4167	ACE/ITGA6/ITGB8
hsa00512	Mucin type O-glycan biosynthesis	2/58	0.4167	GALNT10/GALNT7
hsa05206	MicroRNAs in cancer	4/58	0.416797	CDK6/DNMT3B/MCL1/ROCK1
hsa00514	Other types of O-glycan biosynthesis	2/58	0.527569	GALNT10/GALNT7
hsa04979	Cholesterol metabolism	2/58	0.527569	LRP2/PCSK9
hsa05205	Proteoglycans in cancer	4/58	0.527569	ANK2/CAV3/IQGAP1/ROCK1
hsa04152	AMPK signaling pathway	3/58	0.527569	ADIPOQ/MLYCD/PFKFB2
hsa04611	Platelet activation	3/58	0.527569	FCER1G/ROCK1/SNAP23
hsa04510	Focal adhesion	4/58	0.527569	CAV3/ITGA6/ITGB8/ROCK1
hsa04936	Alcoholic liver disease	3/58	0.59807	ADIPOQ/C3/MLYCD
hsa04120	Ubiquitin mediated proteolysis	3/58	0.59807	FZR1/MAP3K1/UBE2D2
hsa04014	Ras signaling pathway	4/58	0.59807	FGF17/FGF20/FGF7/RALBP1
hsa05226	Gastric cancer	3/58	0.59807	FGF17/FGF20/FGF7
hsa05131	Shigellosis	4/58	0.59807	C3/PIK3C3/ROCK1/UBE2D2
hsa00604	Glycosphingolipid biosynthesis - ganglio series	1/58	0.59807	ST6GALNAC6
hsa05212	Pancreatic cancer	2/58	0.59807	CDK6/RALBP1
hsa04530	Tight junction	3/58	0.59807	CLDN1/MAP3K1/ROCK1
hsa00511	Other glycan degradation	1/58	0.59807	GBA2
hsa05150	Staphylococcus aureus infection	2/58	0.59807	C3/MASP1
hsa01210	2-Oxocarboxylic acid metabolism	1/58	0.59807	BCAT2
hsa05152	Tuberculosis	3/58	0.59807	C3/FCER1G/PIK3C3
hsa04610	Complement and coagulation cascades	2/58	0.59807	C3/MASP1
hsa04512	ECM-receptor interaction	2/58	0.59807	ITGA6/ITGB8
hsa04520	Adherens junction	2/58	0.59807	IQGAP1/ROCK1
hsa00770	Pantothenate and CoA biosynthesis	1/58	0.59807	BCAT2
hsa05222	Small cell lung cancer	2/58	0.59807	CDK6/ITGA6
hsa05414	Dilated cardiomyopathy	2/58	0.59807	ITGA6/ITGB8
hsa05207	Chemical carcinogenesis - receptor activation	3/58	0.59807	FGF17/FGF20/FGF7
hsa04614	Renin-angiotensin system	1/58	0.59807	ACE
hsa05167	Kaposi sarcoma-associated herpesvirus infection	3/58	0.59807	C3/CDK6/PIK3C3
hsa00534	Glycosaminoglycan biosynthesis - heparan sulfate / heparin	1/58	0.59807	HS3ST1
hsa05142	Chagas disease	2/58	0.59807	ACE/C3
hsa00563	Glycosylphosphatidylinositol (GPI)-anchor biosynthesis	1/58	0.59807	PIGZ
hsa04010	MAPK signaling pathway	4/58	0.59807	FGF17/FGF20/FGF7/MAP3K1
hsa00650	Butanoate metabolism	1/58	0.59807	BDH1
hsa05310	Asthma	1/58	0.59807	FCER1G
hsa04670	Leukocyte transendothelial migration	2/58	0.59807	CLDN1/ROCK1
hsa04015	Rap1 signaling pathway	3/58	0.59807	FGF17/FGF20/FGF7
hsa00410	beta-Alanine metabolism	1/58	0.59807	MLYCD
hsa00051	Fructose and mannose metabolism	1/58	0.59807	PFKFB2
hsa00640	Propanoate metabolism	1/58	0.59807	MLYCD
hsa00860	Porphyrin metabolism	1/58	0.59807	FXN
hsa04136	Autophagy - other	1/58	0.59807	PIK3C3
hsa04215	Apoptosis - multiple species	1/58	0.59807	BOK
hsa04130	SNARE interactions in vesicular transport	1/58	0.59807	SNAP23
hsa05171	Coronavirus disease - COVID-19	3/58	0.59807	ACE/C3/MASP1
hsa04071	Sphingolipid signaling pathway	2/58	0.59807	FCER1G/ROCK1
hsa04919	Thyroid hormone signaling pathway	2/58	0.59807	MED4/PFKFB2
hsa04210	Apoptosis	2/58	0.669729	MCL1/SPTA1
hsa03440	Homologous recombination	1/58	0.669729	TOP3B
hsa04020	Calcium signaling pathway	3/58	0.669729	FGF17/FGF20/FGF7
hsa00380	Tryptophan metabolism	1/58	0.681719	KYAT3
hsa01240	Biosynthesis of cofactors	2/58	0.681719	BCAT2/FLAD1
hsa04145	Phagosome	2/58	0.681719	C3/PIK3C3
hsa04930	Type II diabetes mellitus	1/58	0.681719	ADIPOQ
hsa00280	Valine, leucine and isoleucine degradation	1/58	0.681719	BCAT2
hsa04932	Non-alcoholic fatty liver disease	2/58	0.681719	ADIPOQ/MLX
hsa05160	Hepatitis C	2/58	0.681719	CDK6/CLDN1
hsa00600	Sphingolipid metabolism	1/58	0.681719	GBA2
hsa05030	Cocaine addiction	1/58	0.681719	SLC6A3
hsa03460	Fanconi anemia pathway	1/58	0.681719	TOP3B
hsa04110	Cell cycle	2/58	0.681719	CDK6/FZR1
hsa04630	JAK-STAT signaling pathway	2/58	0.681719	IL26/MCL1
hsa04340	Hedgehog signaling pathway	1/58	0.681719	LRP2
hsa05225	Hepatocellular carcinoma	2/58	0.681719	CDK6/TXNRD1
hsa05134	Legionellosis	1/58	0.681719	C3
hsa04141	Protein processing in endoplasmic reticulum	2/58	0.681719	UBE2D2/UBQLN1
hsa04929	GnRH secretion	1/58	0.681719	KCNN1
hsa04622	RIG-I-like receptor signaling pathway	1/58	0.681719	MAP3K1
hsa04664	Fc epsilon RI signaling pathway	1/58	0.681719	FCER1G
hsa04920	Adipocytokine signaling pathway	1/58	0.681719	ADIPOQ
hsa04924	Renin secretion	1/58	0.681719	ACE
hsa05031	Amphetamine addiction	1/58	0.681719	SLC6A3
hsa05130	Pathogenic Escherichia coli infection	2/58	0.681719	CLDN1/ROCK1
hsa05140	Leishmaniasis	1/58	0.681719	C3
hsa01230	Biosynthesis of amino acids	1/58	0.681719	BCAT2
hsa05223	Non-small cell lung cancer	1/58	0.681719	CDK6
hsa00562	Inositol phosphate metabolism	1/58	0.681719	PIK3C3
hsa03320	PPAR signaling pathway	1/58	0.681719	ADIPOQ
hsa04115	p53 signaling pathway	1/58	0.681719	CDK6
hsa05203	Viral carcinogenesis	2/58	0.681719	C3/CDK6
hsa03008	Ribosome biogenesis in eukaryotes	1/58	0.681719	REXO2
hsa05100	Bacterial invasion of epithelial cells	1/58	0.681719	CAV3
hsa03018	RNA degradation	1/58	0.681719	BTG4
hsa04918	Thyroid hormone synthesis	1/58	0.681719	LRP2
hsa05133	Pertussis	1/58	0.681719	C3
hsa05214	Glioma	1/58	0.681719	CDK6
hsa05220	Chronic myeloid leukemia	1/58	0.681719	CDK6
hsa05165	Human papillomavirus infection	3/58	0.681719	CDK6/ITGA6/ITGB8
hsa04721	Synaptic vesicle cycle	1/58	0.687462	SLC6A3
hsa04146	Peroxisome	1/58	0.706015	MLYCD
hsa04540	Gap junction	1/58	0.715696	GJA1
hsa04911	Insulin secretion	1/58	0.715696	KCNN1
hsa05163	Human cytomegalovirus infection	2/58	0.715696	CDK6/ROCK1
hsa04211	Longevity regulating pathway	1/58	0.715696	ADIPOQ
hsa04657	IL-17 signaling pathway	1/58	0.715696	MMP13
hsa04912	GnRH signaling pathway	1/58	0.715696	MAP3K1
hsa04640	Hematopoietic cell lineage	1/58	0.715696	ITGA6
hsa04080	Neuroactive ligand-receptor interaction	3/58	0.715696	C3/GLRA3/SLURP2
hsa04914	Progesterone-mediated oocyte maturation	1/58	0.715696	FZR1
hsa04070	Phosphatidylinositol signaling system	1/58	0.715696	PIK3C3
hsa04350	TGF-beta signaling pathway	1/58	0.715696	ROCK1
hsa04625	C-type lectin receptor signaling pathway	1/58	0.743473	FCER1G
hsa04928	Parathyroid hormone synthesis, secretion and action	1/58	0.746209	MMP13
hsa04931	Insulin resistance	1/58	0.746679	MLX
hsa05145	Toxoplasmosis	1/58	0.746679	ITGA6
hsa04650	Natural killer cell mediated cytotoxicity	1/58	0.761942	FCER1G
hsa05322	Systemic lupus erythematosus	1/58	0.763005	C3
hsa04722	Neurotrophin signaling pathway	1/58	0.763005	MAP3K1
hsa04935	Growth hormone synthesis, secretion and action	1/58	0.763005	MAP3K1
hsa04926	Relaxin signaling pathway	1/58	0.774048	MMP13
hsa04728	Dopaminergic synapse	1/58	0.774048	SLC6A3
hsa05135	Yersinia infection	1/58	0.774048	ROCK1
hsa05162	Measles	1/58	0.774048	CDK6
hsa04060	Cytokine-cytokine receptor interaction	2/58	0.774048	GDF15/IL26
hsa04270	Vascular smooth muscle contraction	1/58	0.774048	ROCK1
hsa05418	Fluid shear stress and atherosclerosis	1/58	0.774048	CAV3
hsa04371	Apelin signaling pathway	1/58	0.775331	PIK3C3
hsa04140	Autophagy - animal	1/58	0.775331	PIK3C3
hsa04550	Signaling pathways regulating pluripotency of stem cells	1/58	0.775331	ISL1
hsa05017	Spinocerebellar ataxia	1/58	0.775558	PIK3C3
hsa04072	Phospholipase D signaling pathway	1/58	0.780422	FCER1G
hsa04921	Oxytocin signaling pathway	1/58	0.780422	ROCK1
hsa04218	Cellular senescence	1/58	0.780422	CDK6
hsa04934	Cushing syndrome	1/58	0.780422	CDK6
hsa05161	Hepatitis B	1/58	0.780422	MAP3K1
hsa05164	Influenza A	1/58	0.780422	CDK6
hsa04022	cGMP-PKG signaling pathway	1/58	0.800189	ROCK1
hsa05014	Amyotrophic lateral sclerosis	2/58	0.80159	PIK3C3/UBQLN1
hsa04613	Neutrophil extracellular trap formation	1/58	0.80159	C3
hsa05034	Alcoholism	1/58	0.80159	SLC6A3
hsa04360	Axon guidance	1/58	0.806902	ROCK1
hsa05415	Diabetic cardiomyopathy	1/58	0.816124	ACE
hsa04062	Chemokine signaling pathway	1/58	0.816124	ROCK1
hsa05169	Epstein-Barr virus infection	1/58	0.816258	CDK6
hsa05166	Human T-cell leukemia virus 1 infection	1/58	0.857343	MAP3K1
hsa04024	cAMP signaling pathway	1/58	0.859046	ROCK1
hsa05132	Salmonella infection	1/58	0.873802	PIK3C3
hsa04144	Endocytosis	1/58	0.873802	CAV3
hsa05012	Parkinson disease	1/58	0.873802	SLC6A3
hsa05020	Prion disease	1/58	0.8744	CAV3
hsa05022	Pathways of neurodegeneration - multiple diseases	2/58	0.8744	PIK3C3/SLC6A3
hsa05016	Huntington disease	1/58	0.898737	PIK3C3
hsa05010	Alzheimer disease	1/58	0.942854	PIK3C3
hsa05168	Herpes simplex virus 1 infection	1/58	0.977313	C3

## Sheet: ORA_KEGG_GFAP_CoMvPaM_CoMup
ID	Description	GeneRatio	p.adjust	gene_ID
hsa05022	Pathways of neurodegeneration - multiple diseases	18/133	0.111715	ATXN3/CAMK2A/CDK5R1/COX6A1/COX6C/COX8C/CSNK2A2/GRIN1/MAP2K2/MCU/NDUFA2/PSMC5/PTGS2/SNCA/SPTBN2/TANK/TUBB2A/UQCR11
hsa05415	Diabetic cardiomyopathy	10/133	0.111715	CAMK2A/COX6A1/COX6C/COX8C/GFPT1/MMP2/NDUFA2/PARP1/PPARA/UQCR11
hsa04064	NF-kappa B signaling pathway	7/133	0.111715	CSNK2A2/CXCL1/MAP3K14/PARP1/PTGS2/TNFRSF11A/TRAF1
hsa04260	Cardiac muscle contraction	6/133	0.111715	ATP1B1/CACNG7/COX6A1/COX6C/COX8C/UQCR11
hsa04060	Cytokine-cytokine receptor interaction	12/133	0.111715	CXCL1/IFNA2/IFNK/IFNLR1/IL11RA/IL17D/IL17RA/IL23R/IL33/IL7/PF4/TNFRSF11A
hsa05010	Alzheimer disease	14/133	0.111715	CDK5R1/COX6A1/COX6C/COX8C/CSNK2A2/GRIN1/MAP2K2/MCU/NDUFA2/PSMC5/PTGS2/SNCA/TUBB2A/UQCR11
hsa00250	Alanine, aspartate and glutamate metabolism	4/133	0.111715	GAD1/GFPT1/GLS/RIMKLA
hsa05020	Prion disease	11/133	0.111715	COX6A1/COX6C/COX8C/CSNK2A2/GRIN1/MCU/NDUFA2/NOTCH1/PSMC5/TUBB2A/UQCR11
hsa00190	Oxidative phosphorylation	7/133	0.111715	ATP6V0C/COX15/COX6A1/COX6C/COX8C/NDUFA2/UQCR11
hsa05100	Bacterial invasion of epithelial cells	5/133	0.207739	ARPC5/ARPC5L/CTNNA1/ELMO2/SEPTIN3
hsa05012	Parkinson disease	10/133	0.212924	CAMK2A/COX6A1/COX6C/COX8C/MCU/NDUFA2/PSMC5/SNCA/TUBB2A/UQCR11
hsa04630	JAK-STAT signaling pathway	7/133	0.383526	IFNA2/IFNK/IFNLR1/IL11RA/IL23R/IL7/JAK2
hsa05208	Chemical carcinogenesis - reactive oxygen species	8/133	0.436298	COX6A1/COX6C/COX8C/MAP2K2/MAP3K14/NDUFA2/SOD2/UQCR11
hsa04622	RIG-I-like receptor signaling pathway	4/133	0.436298	IFNA2/IFNK/RNF125/TANK
hsa05230	Central carbon metabolism in cancer	4/133	0.454136	GLS/LDHAL6B/MAP2K2/PGAM4
hsa05014	Amyotrophic lateral sclerosis	11/133	0.454136	COX6A1/COX6C/COX8C/ERBB4/GRIN1/MCU/NDUFA2/PSMC5/TANK/TUBB2A/UQCR11
hsa04621	NOD-like receptor signaling pathway	7/133	0.454136	CXCL1/DHX33/IFNA2/MCU/P2RX7/TANK/YWHAE
hsa05412	Arrhythmogenic right ventricular cardiomyopathy	4/133	0.508434	CACNG7/CTNNA1/ITGA10/ITGA4
hsa03410	Base excision repair	3/133	0.508434	PARP1/PNKP/POLE3
hsa04932	Non-alcoholic fatty liver disease	6/133	0.514902	COX6A1/COX6C/COX8C/NDUFA2/PPARA/UQCR11
hsa04668	TNF signaling pathway	5/133	0.530692	CXCL1/JUNB/MAP3K14/PTGS2/TRAF1
hsa05016	Huntington disease	9/133	0.605797	COX6A1/COX6C/COX8C/GRIN1/NDUFA2/PSMC5/SOD2/TUBB2A/UQCR11
hsa04530	Tight junction	6/133	0.605797	ARHGAP17/ARHGEF2/ARPC5/ARPC5L/SYNPO/VASP
hsa04964	Proximal tubule bicarbonate reclamation	2/133	0.605797	ATP1B1/GLS
hsa04666	Fc gamma R-mediated phagocytosis	4/133	0.65051	ARPC5/ARPC5L/SPHK1/VASP
hsa04657	IL-17 signaling pathway	4/133	0.65051	CXCL1/IL17D/IL17RA/PTGS2
hsa05135	Yersinia infection	5/133	0.65051	ARPC5/ARPC5L/ELMO2/ITGA4/MAP2K2
hsa04714	Thermogenesis	7/133	0.65051	COX15/COX6A1/COX6C/COX8C/NDUFA2/NDUFAF3/UQCR11
hsa04370	VEGF signaling pathway	3/133	0.65051	MAP2K2/PTGS2/SPHK1
hsa04936	Alcoholic liver disease	5/133	0.65051	CXCL1/IFNA2/IL17RA/MAP3K14/PPARA
hsa04120	Ubiquitin mediated proteolysis	5/133	0.670442	CUL1/MID1/UBA6/UBE2N/UBE2W
hsa00020	Citrate cycle (TCA cycle)	2/133	0.670442	ACLY/FH
hsa05017	Spinocerebellar ataxia	5/133	0.670442	ATXN3/GRIN1/MCU/PSMC5/SPTBN2
hsa00010	Glycolysis / Gluconeogenesis	3/133	0.670442	LDHAL6B/PGAM4/TPI1
hsa04922	Glucagon signaling pathway	4/133	0.670442	CAMK2A/LDHAL6B/PGAM4/PPARA
hsa04217	Necroptosis	5/133	0.670442	CAMK2A/IFNA2/IL33/JAK2/PARP1
hsa04720	Long-term potentiation	3/133	0.670442	CAMK2A/GRIN1/MAP2K2
hsa04066	HIF-1 signaling pathway	4/133	0.670442	CAMK2A/LDHAL6B/MAP2K2/SERPINE1
hsa04020	Calcium signaling pathway	7/133	0.670442	CAMK2A/ERBB4/GRIN1/MCU/P2RX7/SPHK1/STIM1
hsa05131	Shigellosis	7/133	0.670442	ARHGEF2/ARPC5/ARPC5L/CUL1/ELMO2/SEPTIN3/UBE2N
hsa04917	Prolactin signaling pathway	3/133	0.670442	JAK2/MAP2K2/TNFRSF11A
hsa05120	Epithelial cell signaling in Helicobacter pylori infection	3/133	0.670442	ATP6V0C/CXCL1/MAP3K14
hsa05140	Leishmaniasis	3/133	0.670442	ITGA4/JAK2/PTGS2
hsa04670	Leukocyte transendothelial migration	4/133	0.670442	CTNNA1/ITGA4/MMP2/VASP
hsa03030	DNA replication	2/133	0.675302	POLA1/POLE3
hsa05340	Primary immunodeficiency	2/133	0.675302	TAP1/TAP2
hsa05164	Influenza A	5/133	0.675302	IFNA2/IL33/JAK2/MAP2K2/TPSD1
hsa01250	Biosynthesis of nucleotide sugars	2/133	0.685911	GFPT1/UGP2
hsa05206	MicroRNAs in cancer	5/133	0.699488	GLS/HMGA2/MAP2K2/NOTCH1/PTGS2
hsa05417	Lipid and atherosclerosis	6/133	0.712923	CAMK2A/CXCL1/IFNA2/JAK2/SOD2/TANK
hsa05219	Bladder cancer	2/133	0.712923	MAP2K2/MMP2
hsa04141	Protein processing in endoplasmic reticulum	5/133	0.712923	ATXN3/CUL1/HSPBP1/RNF5/SAR1B
hsa05152	Tuberculosis	5/133	0.712923	ATP6V0C/CAMK2A/IFNA2/JAK2/SPHK1
hsa04114	Oocyte meiosis	4/133	0.712923	CAMK2A/CUL1/PTTG2/YWHAE
hsa03022	Basal transcription factors	2/133	0.712923	TAF2/TAF6
hsa04012	ErbB signaling pathway	3/133	0.712923	CAMK2A/ERBB4/MAP2K2
hsa04672	Intestinal immune network for IgA production	2/133	0.712923	ITGA4/MAP3K14
hsa04610	Complement and coagulation cascades	3/133	0.712923	FGA/MASP2/SERPINE1
hsa02010	ABC transporters	2/133	0.712923	TAP1/TAP2
hsa04024	cAMP signaling pathway	6/133	0.712923	ATP1B1/CAMK2A/GPHA2/GRIN1/MAP2K2/PPARA
hsa00620	Pyruvate metabolism	2/133	0.712923	FH/LDHAL6B
hsa04210	Apoptosis	4/133	0.712923	MAP2K2/MAP3K14/PARP1/TRAF1
hsa05235	PD-L1 expression and PD-1 checkpoint pathway in cancer	3/133	0.712923	CSNK2A2/JAK2/MAP2K2
hsa05323	Rheumatoid arthritis	3/133	0.712923	ATP6V0C/CXCL1/TNFRSF11A
hsa05410	Hypertrophic cardiomyopathy	3/133	0.712923	CACNG7/ITGA10/ITGA4
hsa05110	Vibrio cholerae infection	2/133	0.712923	ATP6V0C/KDELR1
hsa00520	Amino sugar and nucleotide sugar metabolism	2/133	0.712923	GFPT1/UGP2
hsa05030	Cocaine addiction	2/133	0.712923	CDK5R1/GRIN1
hsa04912	GnRH signaling pathway	3/133	0.712923	CAMK2A/MAP2K2/MMP2
hsa04913	Ovarian steroidogenesis	2/133	0.712923	HSD3B1/PTGS2
hsa05414	Dilated cardiomyopathy	3/133	0.712923	CACNG7/ITGA10/ITGA4
hsa01240	Biosynthesis of cofactors	4/133	0.712923	COX15/LIAS/MTHFD2/UGP2
hsa04640	Hematopoietic cell lineage	3/133	0.712923	IL11RA/IL7/ITGA4
hsa05167	Kaposi sarcoma-associated herpesvirus infection	5/133	0.712923	CXCL1/IFNA2/JAK2/MAP2K2/PTGS2
hsa04145	Phagosome	4/133	0.712923	ATP6V0C/TAP1/TAP2/TUBB2A
hsa01522	Endocrine resistance	3/133	0.712923	MAP2K2/MMP2/NOTCH1
hsa05169	Epstein-Barr virus infection	5/133	0.712923	IFNA2/MAP3K14/PSMC5/TAP1/TAP2
hsa05204	Chemical carcinogenesis - DNA adducts	2/133	0.712923	GSTK1/PTGS2
hsa04713	Circadian entrainment	3/133	0.712923	CAMK2A/GRIN1/MTNR1B
hsa00430	Taurine and hypotaurine metabolism	1/133	0.712923	GAD1
hsa04925	Aldosterone synthesis and secretion	3/133	0.712923	ATP1B1/CAMK2A/HSD3B1
hsa04151	PI3K-Akt signaling pathway	8/133	0.712923	ERBB4/IFNA2/IL7/ITGA10/ITGA4/JAK2/MAP2K2/YWHAE
hsa00480	Glutathione metabolism	2/133	0.712923	GSTK1/NAT8
hsa04933	AGE-RAGE signaling pathway in diabetic complications	3/133	0.717294	JAK2/MMP2/SERPINE1
hsa04916	Melanogenesis	3/133	0.717294	ASIP/CAMK2A/MAP2K2
hsa05134	Legionellosis	2/133	0.717294	CXCL1/SAR1B
hsa04921	Oxytocin signaling pathway	4/133	0.717294	CACNG7/CAMK2A/MAP2K2/PTGS2
hsa05160	Hepatitis C	4/133	0.717294	IFNA2/MAP2K2/PPARA/YWHAE
hsa00450	Selenocompound metabolism	1/133	0.717294	SEPHS1
hsa05213	Endometrial cancer	2/133	0.717294	CTNNA1/MAP2K2
hsa04625	C-type lectin receptor signaling pathway	3/133	0.717294	IL17D/MAP3K14/PTGS2
hsa00590	Arachidonic acid metabolism	2/133	0.717294	PLB1/PTGS2
hsa00670	One carbon pool by folate	1/133	0.717294	MTHFD2
hsa05170	Human immunodeficiency virus 1 infection	5/133	0.717294	CUL1/IFNA2/MAP2K2/TAP1/TAP2
hsa04934	Cushing syndrome	4/133	0.717294	CAMK2A/FH/HSD3B1/MAP2K2
hsa04110	Cell cycle	4/133	0.725192	ATRX/CUL1/PTTG2/YWHAE
hsa04931	Insulin resistance	3/133	0.725192	GFPT1/PPARA/SLC27A3
hsa04612	Antigen processing and presentation	2/133	0.73118	TAP1/TAP2
hsa01200	Carbon metabolism	3/133	0.73118	FH/PGAM4/TPI1
hsa00220	Arginine biosynthesis	1/133	0.73118	GLS
hsa05163	Human cytomegalovirus infection	5/133	0.73118	IFNA2/MAP2K2/PTGS2/TAP1/TAP2
hsa05165	Human papillomavirus infection	7/133	0.73118	ATP6V0C/IFNA2/ITGA10/ITGA4/MAP2K2/NOTCH1/PTGS2
hsa00900	Terpenoid backbone biosynthesis	1/133	0.73118	IDI1
hsa03060	Protein export	1/133	0.73118	SPCS1
hsa04623	Cytosolic DNA-sensing pathway	2/133	0.73118	IFNA2/IL33
hsa05211	Renal cell carcinoma	2/133	0.73118	FH/MAP2K2
hsa00040	Pentose and glucuronate interconversions	1/133	0.73118	UGP2
hsa00515	Mannose type O-glycan biosynthesis	1/133	0.73118	B3GAT1
hsa04810	Regulation of actin cytoskeleton	5/133	0.73118	ARPC5/ARPC5L/ITGA10/ITGA4/MAP2K2
hsa04920	Adipocytokine signaling pathway	2/133	0.73118	JAK2/PPARA
hsa05031	Amphetamine addiction	2/133	0.73118	CAMK2A/GRIN1
hsa04722	Neurotrophin signaling pathway	3/133	0.73118	CAMK2A/MAP2K2/YWHAE
hsa04919	Thyroid hormone signaling pathway	3/133	0.73118	ATP1B1/MAP2K2/NOTCH1
hsa04935	Growth hormone synthesis, secretion and action	3/133	0.73118	JAK2/JUNB/MAP2K2
hsa04611	Platelet activation	3/133	0.73514	FGA/STIM1/VASP
hsa04977	Vitamin digestion and absorption	1/133	0.738163	PLB1
hsa01230	Biosynthesis of amino acids	2/133	0.738163	PGAM4/TPI1
hsa04380	Osteoclast differentiation	3/133	0.743719	JUNB/MAP3K14/TNFRSF11A
hsa00592	alpha-Linolenic acid metabolism	1/133	0.743719	PLB1
hsa04115	p53 signaling pathway	2/133	0.743719	ADGRB1/SERPINE1
hsa03008	Ribosome biogenesis in eukaryotes	2/133	0.743719	CSNK2A2/EFL1
hsa04971	Gastric acid secretion	2/133	0.743719	ATP1B1/CAMK2A
hsa00563	Glycosylphosphatidylinositol (GPI)-anchor biosynthesis	1/133	0.743719	PIGT
hsa05214	Glioma	2/133	0.747146	CAMK2A/MAP2K2
hsa00650	Butanoate metabolism	1/133	0.748039	GAD1
hsa04966	Collecting duct acid secretion	1/133	0.748039	ATP6V0C
hsa01521	EGFR tyrosine kinase inhibitor resistance	2/133	0.765296	JAK2/MAP2K2
hsa05132	Salmonella infection	5/133	0.765296	ARPC5/ARPC5L/ELMO2/MAP2K2/TUBB2A
hsa00591	Linoleic acid metabolism	1/133	0.765296	PLB1
hsa05130	Pathogenic Escherichia coli infection	4/133	0.765296	ARHGEF2/ARPC5/ARPC5L/TUBB2A
hsa04144	Endocytosis	5/133	0.765296	ARFGEF2/ARPC5/ARPC5L/EPS15L1/SH3GL1
hsa00052	Galactose metabolism	1/133	0.765296	UGP2
hsa04146	Peroxisome	2/133	0.765296	GSTK1/SOD2
hsa00410	beta-Alanine metabolism	1/133	0.765296	GAD1
hsa04371	Apelin signaling pathway	3/133	0.765296	MAP2K2/SERPINE1/SPHK1
hsa00051	Fructose and mannose metabolism	1/133	0.765296	TPI1
hsa00640	Propanoate metabolism	1/133	0.765296	LDHAL6B
hsa00860	Porphyrin metabolism	1/133	0.765296	COX15
hsa04710	Circadian rhythm	1/133	0.765296	CUL1
hsa04540	Gap junction	2/133	0.765296	MAP2K2/TUBB2A
hsa04911	Insulin secretion	2/133	0.765296	ATP1B1/CAMK2A
hsa00500	Starch and sucrose metabolism	1/133	0.765296	UGP2
hsa04130	SNARE interactions in vesicular transport	1/133	0.765296	VAMP5
hsa05205	Proteoglycans in cancer	4/133	0.765296	CAMK2A/ERBB4/MAP2K2/MMP2
hsa04512	ECM-receptor interaction	2/133	0.769177	ITGA10/ITGA4
hsa04520	Adherens junction	2/133	0.769177	CSNK2A2/CTNNA1
hsa04658	Th1 and Th2 cell differentiation	2/133	0.769177	JAK2/NOTCH1
hsa04727	GABAergic synapse	2/133	0.769177	GAD1/GLS
hsa05222	Small cell lung cancer	2/133	0.770432	PTGS2/TRAF1
hsa04960	Aldosterone-regulated sodium reabsorption	1/133	0.770432	ATP1B1
hsa05216	Thyroid cancer	1/133	0.770432	MAP2K2
hsa03015	mRNA surveillance pathway	2/133	0.770432	PABPC1/SMG6
hsa00260	Glycine, serine and threonine metabolism	1/133	0.770432	PGAM4
hsa04261	Adrenergic signaling in cardiomyocytes	3/133	0.770432	ATP1B1/CACNG7/CAMK2A
hsa04390	Hippo signaling pathway	3/133	0.770432	CTNNA1/SERPINE1/YWHAE
hsa04218	Cellular senescence	3/133	0.770432	MAP2K2/MCU/SERPINE1
hsa00564	Glycerophospholipid metabolism	2/133	0.770432	PEMT/PLB1
hsa04061	Viral protein interaction with cytokine and cytokine receptor	2/133	0.770432	CXCL1/PF4
hsa04350	TGF-beta signaling pathway	2/133	0.770432	CUL1/NRROS
hsa04620	Toll-like receptor signaling pathway	2/133	0.770432	IFNA2/MAP2K2
hsa05231	Choline metabolism in cancer	2/133	0.770432	MAP2K2/SLC44A3
hsa05161	Hepatitis B	3/133	0.770432	IFNA2/JAK2/MAP2K2
hsa04940	Type I diabetes mellitus	1/133	0.770432	GAD1
hsa05033	Nicotine addiction	1/133	0.770432	GRIN1
hsa04974	Protein digestion and absorption	2/133	0.784109	ATP1B1/SLC3A1
hsa05146	Amoebiasis	2/133	0.787563	CXCL1/SERPINB4
hsa04660	T cell receptor signaling pathway	2/133	0.790919	MAP2K2/MAP3K14
hsa04973	Carbohydrate digestion and absorption	1/133	0.798116	ATP1B1
hsa05320	Autoimmune thyroid disease	1/133	0.798116	IFNA2
hsa04659	Th17 cell differentiation	2/133	0.799543	IL23R/JAK2
hsa04022	cGMP-PKG signaling pathway	3/133	0.799543	ATP1B1/MAP2K2/VASP
hsa04310	Wnt signaling pathway	3/133	0.803087	CAMK2A/CSNK2A2/CUL1
hsa03050	Proteasome	1/133	0.803087	PSMC5
hsa00565	Ether lipid metabolism	1/133	0.820508	PLB1
hsa00600	Sphingolipid metabolism	1/133	0.820508	SPHK1
hsa04725	Cholinergic synapse	2/133	0.820508	CAMK2A/JAK2
hsa04724	Glutamatergic synapse	2/133	0.820508	GLS/GRIN1
hsa00140	Steroid hormone biosynthesis	1/133	0.820508	HSD3B1
hsa04650	Natural killer cell mediated cytotoxicity	2/133	0.820508	IFNA2/MAP2K2
hsa00270	Cysteine and methionine metabolism	1/133	0.820508	LDHAL6B
hsa04080	Neuroactive ligand-receptor interaction	6/133	0.820508	GPHA2/GRIN1/LYPD6B/MTNR1B/P2RX7/VIPR1
hsa04961	Endocrine and other factor-regulated calcium reabsorption	1/133	0.826534	ATP1B1
hsa04071	Sphingolipid signaling pathway	2/133	0.826534	MAP2K2/SPHK1
hsa00830	Retinol metabolism	1/133	0.826534	ALDH1A2
hsa05207	Chemical carcinogenesis - receptor activation	3/133	0.826534	JAK2/MAP2K2/PPARA
hsa00982	Drug metabolism - cytochrome P450	1/133	0.826534	GSTK1
hsa04340	Hedgehog signaling pathway	1/133	0.826534	CUL1
hsa04923	Regulation of lipolysis in adipocytes	1/133	0.826534	PTGS2
hsa04062	Chemokine signaling pathway	3/133	0.826534	CXCL1/JAK2/PF4
hsa03420	Nucleotide excision repair	1/133	0.826534	POLE3
hsa04330	Notch signaling pathway	1/133	0.826534	NOTCH1
hsa04730	Long-term depression	1/133	0.826534	MAP2K2
hsa04978	Mineral absorption	1/133	0.826534	ATP1B1
hsa04926	Relaxin signaling pathway	2/133	0.826534	MAP2K2/MMP2
hsa04068	FoxO signaling pathway	2/133	0.826534	MAP2K2/SOD2
hsa00310	Lysine degradation	1/133	0.826534	AASS
hsa00980	Metabolism of xenobiotics by cytochrome P450	1/133	0.826534	GSTK1
hsa04213	Longevity regulating pathway - multiple species	1/133	0.826534	SOD2
hsa05321	Inflammatory bowel disease	1/133	0.826534	IL23R
hsa05162	Measles	2/133	0.826534	CSNK2A2/IFNA2
hsa04510	Focal adhesion	3/133	0.826534	ITGA10/ITGA4/VASP
hsa04929	GnRH secretion	1/133	0.826534	MAP2K2
hsa05418	Fluid shear stress and atherosclerosis	2/133	0.826534	ARHGEF2/MMP2
hsa04927	Cortisol synthesis and secretion	1/133	0.826534	HSD3B1
hsa04915	Estrogen signaling pathway	2/133	0.826534	MAP2K2/MMP2
hsa04664	Fc epsilon RI signaling pathway	1/133	0.826534	MAP2K2
hsa05221	Acute myeloid leukemia	1/133	0.826534	MAP2K2
hsa04015	Rap1 signaling pathway	3/133	0.826534	GRIN1/MAP2K2/VASP
hsa04140	Autophagy - animal	2/133	0.826534	MAP2K2/TANK
hsa04550	Signaling pathways regulating pluripotency of stem cells	2/133	0.826534	JAK2/MAP2K2
hsa04723	Retrograde endocannabinoid signaling	2/133	0.826534	NDUFA2/PTGS2
hsa04137	Mitophagy - animal	1/133	0.826534	CSNK2A2
hsa05218	Melanoma	1/133	0.826534	MAP2K2
hsa05223	Non-small cell lung cancer	1/133	0.826534	MAP2K2
hsa04072	Phospholipase D signaling pathway	2/133	0.826534	MAP2K2/SPHK1
hsa00562	Inositol phosphate metabolism	1/133	0.826534	TPI1
hsa03320	PPAR signaling pathway	1/133	0.826534	PPARA
hsa05224	Breast cancer	2/133	0.826534	MAP2K2/NOTCH1
hsa05226	Gastric cancer	2/133	0.826534	CTNNA1/MAP2K2
hsa05166	Human T-cell leukemia virus 1 infection	3/133	0.826534	MAP2K2/MAP3K14/PTTG2
hsa05171	Coronavirus disease - COVID-19	3/133	0.826534	FGA/IFNA2/MASP2
hsa03018	RNA degradation	1/133	0.826534	PABPC1
hsa04918	Thyroid hormone synthesis	1/133	0.826534	ATP1B1
hsa05220	Chronic myeloid leukemia	1/133	0.826534	MAP2K2
hsa04514	Cell adhesion molecules	2/133	0.826534	ITGA4/NEGR1
hsa04721	Synaptic vesicle cycle	1/133	0.828443	ATP6V0C
hsa04976	Bile secretion	1/133	0.828443	ATP1B1
hsa04662	B cell receptor signaling pathway	1/133	0.834758	MAP2K2
hsa04010	MAPK signaling pathway	4/133	0.841334	CACNG7/ERBB4/MAP2K2/MAP3K14
hsa05150	Staphylococcus aureus infection	1/133	0.841674	MASP2
hsa05210	Colorectal cancer	1/133	0.851437	MAP2K2
hsa04970	Salivary secretion	1/133	0.856293	ATP1B1
hsa04211	Longevity regulating pathway	1/133	0.856754	SOD2
hsa04613	Neutrophil extracellular trap formation	2/133	0.864	FGA/MAP2K2
hsa04750	Inflammatory mediator regulation of TRP channels	1/133	0.872245	CAMK2A
hsa05215	Prostate cancer	1/133	0.872245	MAP2K2
hsa04360	Axon guidance	2/133	0.872245	CAMK2A/SEMA3B
hsa04972	Pancreatic secretion	1/133	0.872245	ATP1B1
hsa05142	Chagas disease	1/133	0.878617	SERPINE1
hsa05202	Transcriptional misregulation in cancer	2/133	0.880459	HMGA2/TRAF1
hsa04814	Motor proteins	2/133	0.880459	HOOK3/TUBB2A
hsa05203	Viral carcinogenesis	2/133	0.888086	TRAF1/YWHAE
hsa05145	Toxoplasmosis	1/133	0.888086	JAK2
hsa04726	Serotonergic synapse	1/133	0.892573	PTGS2
hsa03040	Spliceosome	1/133	0.923957	TXNL4A
hsa04142	Lysosome	1/133	0.923957	ATP6V0C
hsa04728	Dopaminergic synapse	1/133	0.923957	CAMK2A
hsa04270	Vascular smooth muscle contraction	1/133	0.923957	MAP2K2
hsa04910	Insulin signaling pathway	1/133	0.927213	MAP2K2
hsa04014	Ras signaling pathway	2/133	0.927459	GRIN1/MAP2K2
hsa05168	Herpes simplex virus 1 infection	5/133	0.941899	EIF2B1/IFNA2/JAK2/TAP1/TAP2
hsa04150	mTOR signaling pathway	1/133	0.941899	MAP2K2
hsa05225	Hepatocellular carcinoma	1/133	0.947245	MAP2K2
hsa05034	Alcoholism	1/133	0.954061	GRIN1
hsa04740	Olfactory transduction	1/133	0.999282	CAMK2A

## Sheet: ORA_WP_Iba1_CoMvPaM_CoMup
ID	Description	GeneRatio	p.adjust	gene_ID
WP2870	Extracellular vesicle-mediated signaling in recipient cells	3/83	0.33261	APC/SMAD2/TGFBR1
WP4719	Eicosanoid metabolism via cyclooxygenases (COX)	3/83	0.33261	PLA2G5/PTGFR/TBXAS1
WP4900	Purinergic signaling	3/83	0.33261	P2RX1/P2RX2/P2RY10
WP4331	Neovascularisation processes	3/83	0.33261	RELB/SMAD2/TGFBR1
WP5110	Familial hyperlipidemia type 3	2/83	0.33261	LDLR/VLDLR
WP5220	Metabolic reprogramming in pancreatic cancer	3/83	0.33261	HK1/LDLR/MDH1
WP698	Glucuronidation	2/83	0.33261	HK1/PGM5
WP368	Mitochondrial long chain fatty acid beta-oxidation	2/83	0.33261	ACADS/PECR
WP3874	Canonical and non-canonical TGF-B signaling	2/83	0.33261	SMAD2/TGFBR1
WP4522	Metabolic pathway of LDL, HDL and TG, including diseases	2/83	0.33261	LDLR/LIPG
WP247	Small ligand GPCRs	2/83	0.374979	PTGFR/S1PR2
WP5144	NRP1-triggered signaling pathways in pancreatic cancer	3/83	0.376852	RELB/SMAD2/TGFBR1
WP167	Eicosanoid synthesis	2/83	0.428824	PLA2G5/TBXAS1
WP4239	Epithelial to mesenchymal transition in colorectal cancer	5/83	0.428824	CDKL2/FOXM1/SMAD2/SPARC/TGFBR1
WP4925	Unfolded protein response	2/83	0.428824	CASP2/PPP1R15A
WP3668	Hypothesized pathways in pathogenesis of cardiovascular disease	2/83	0.433992	SMAD2/TGFBR1
WP129	Matrix metalloproteinases	2/83	0.5165	MMP19/MMP28
WP2533	Glycerophospholipid biosynthetic pathway	2/83	0.5165	CDIPT/IPMK
WP4216	Chromosomal and microsatellite instability in colorectal cancer	3/83	0.5165	APC/SMAD2/TGFBR1
WP4838	Regucalcin in proximal tubule epithelial kidney cells	2/83	0.5165	SMAD2/TGFBR1
WP366	TGF-beta signaling pathway	4/83	0.587324	SMAD2/SMURF1/SNIP1/TGFBR1
WP534	Glycolysis and gluconeogenesis	2/83	0.61192	HK1/MDH1
WP5283	Chronic hyperglycemia impairment of neuron function	2/83	0.61192	MMP19/MMP28
WP98	Prostaglandin synthesis and regulation	2/83	0.61192	PTGFR/TBXAS1
WP3601	Lipid particles composition	1/83	0.61192	LDLR
WP5049	Glycolysis in senescence	1/83	0.61192	HK1
WP5050	TCA cycle in senescence	1/83	0.61192	MDH1
WP4629	Aerobic glycolysis	1/83	0.61192	HK1
WP2795	Cardiac hypertrophic response	2/83	0.61192	MAP2K5/TGFBR1
WP4879	Overlap between signal transduction pathways contributing to LMNA laminopathies	2/83	0.61192	APC/SMAD2
WP560	TGF-beta receptor signaling	2/83	0.61192	SMAD2/TGFBR1
WP2018	RANKL/RANK signaling pathway	2/83	0.61192	ACP5/RELB
WP1425	Bone morphogenic protein signaling and regulation	1/83	0.61192	SMURF1
WP4389	Bile acids synthesis and enterohepatic circulation	1/83	0.61192	LDLR
WP5199	PtdIns(4,5)P2 in cytokinesis pathway	1/83	0.61192	ANLN
WP3865	Novel intracellular components of RIG-I-like receptor pathway	2/83	0.61192	ATG12/TRIM25
WP4816	TGF-beta receptor signaling in skeletal dysplasias	2/83	0.61192	SMAD2/TGFBR1
WP4657	22q11.2 copy number variation syndrome	3/83	0.61192	GP5/NPRL3/RANGAP1
WP3892	Development of pulmonary dendritic cells and macrophage subsets	1/83	0.61192	IRF8
WP3930	EDA signaling in hair follicle development	1/83	0.61192	RELB
WP5171	Leukotriene metabolic pathway	1/83	0.61192	DECR2
WP5314	Lactate shuttle in glial cells	1/83	0.61192	HK1
WP3945	TYROBP causal network in microglia	2/83	0.61192	BIN2/TGFBR1
WP183	Proteasome degradation	2/83	0.61192	PSMA6/PSMB10
WP5178	Disorders of fructose metabolism	1/83	0.61192	HK1
WP1946	Cori cycle	1/83	0.61192	HK1
WP4723	Omega-3 / omega-6 fatty acid synthesis	1/83	0.61192	PLA2G5
WP5112	Familial hyperlipidemia type 5	1/83	0.61192	LDLR
WP2525	Trans-sulfuration, one-carbon metabolism and related pathways	2/83	0.61192	DMGDH/SARDH
WP2032	Thyroid stimulating hormone (TSH) signaling pathway	2/83	0.61192	CGA/GNG2
WP2324	AGE/RAGE pathway	2/83	0.61192	DDOST/SMAD2
WP12	Osteoclast signaling	1/83	0.61192	ACP5
WP2011	SREBF and miR33 in cholesterol and lipid homeostasis	1/83	0.61192	LDLR
WP2453	TCA cycle and deficiency of pyruvate dehydrogenase complex (PDHc)	1/83	0.61192	MDH1
WP5109	Familial hyperlipidemia type 2	1/83	0.61192	LDLR
WP5223	2q21.1 copy number variation syndrome	1/83	0.61192	APC
WP53	ID signaling pathway	1/83	0.61192	ID3
WP4655	Cytosolic DNA-sensing pathway	2/83	0.61192	ATG12/TRIM25
WP5130	Th17 cell differentiation pathway	2/83	0.61192	SMAD2/TGFBR1
WP3664	Regulation of Wnt / B-catenin signaling by small molecule compounds	1/83	0.61192	APC
WP3859	TGF-beta signaling in thyroid cells for epithelial-mesenchymal transition	1/83	0.61192	SMAD2
WP3967	miR-509-3p alteration of YAP1/ECM axis	1/83	0.61192	SPARC
WP1982	Sterol regulatory element-binding proteins (SREBP) signaling	2/83	0.61192	LDLR/MDH1
WP5218	Extrafollicular and follicular B cell activation by SARS-CoV-2	2/83	0.61192	AICDA/IRF8
WP5061	Fatty acid transporters	1/83	0.61192	FABP6
WP5108	Familial hyperlipidemia type 1	1/83	0.61192	LDLR
WP5304	Cholesterol metabolism	2/83	0.61192	LDLR/LIPG
WP384	Apoptosis modulation by HSP70	1/83	0.61192	CASP2
WP4863	Host-pathogen interaction of human coronaviruses - autophagy	1/83	0.61192	ATG12
WP5238	Cholestasis	1/83	0.61192	LDLR
WP5149	Lipid metabolism in senescent cells	1/83	0.61192	PLA2G5
WP5275	Ether lipid biosynthesis	1/83	0.61192	GAL3ST1
WP5292	Glycosphingolipid metabolism	1/83	0.61192	GAL3ST1
WP1602	Nicotine effect on dopaminergic neurons	1/83	0.61192	GNG2
WP497	Urea cycle and metabolism of amino groups	1/83	0.61192	SARDH
WP2911	miRNA targets in ECM and membrane receptors	1/83	0.61192	SDC2
WP357	Fatty acid biosynthesis	1/83	0.61192	PECR
WP4141	PI3K/AKT/mTOR - vitamin D3 signaling	1/83	0.61192	PFKFB4
WP4722	Glycerolipids and glycerophospholipids	1/83	0.61192	CDIPT
WP5103	Progeria-associated lipodystrophy	1/83	0.61192	SMAD2
WP5111	Familial hyperlipidemia type 4	1/83	0.61192	LDLR
WP2509	Nanoparticle triggered autophagic cell death	1/83	0.61192	ATG12
WP5046	NAD metabolism in oncogene-induced senescence and mitochondrial dysfunction-associated senescence	1/83	0.61192	MDH1
WP4018	Clear cell renal cell carcinoma pathways	2/83	0.61192	HK1/MDH1
WP5094	Orexin receptor pathway	3/83	0.61192	CGA/ID3/LDLR
WP4595	Urea cycle and associated pathways	1/83	0.61192	MDH1
WP5272	LDL- influence on CD14 and TLR4	1/83	0.61192	RELB
WP5287	17q12 copy number variation syndrome	2/83	0.61192	MMP28/MRPL45
WP1981	Thyroxine (thyroid hormone) production	1/83	0.61192	CGA
WP2361	Gastric cancer network 1	1/83	0.61192	APC
WP26	S1P receptor signal transduction	1/83	0.61192	S1PR2
WP2446	Retinoblastoma gene in cancer	2/83	0.61192	ANLN/MCM6
WP4263	Pancreatic adenocarcinoma pathway	2/83	0.61192	SMAD2/TGFBR1
WP3658	Wnt/beta-catenin signaling pathway in leukemia	1/83	0.61192	APC
WP5092	Interactions of natural killer cells in pancreatic cancer	1/83	0.61192	BMI1
WP111	Electron transport chain: OXPHOS system in mitochondria	2/83	0.61192	ATP5F1D/COX5A
WP2035	Follicle stimulating hormone (FSH) signaling pathway	1/83	0.61192	CGA
WP3613	Photodynamic therapy-induced unfolded protein response	1/83	0.61192	PPP1R15A
WP5121	Sphingolipid metabolism in senescence	1/83	0.61192	S1PR2
WP1422	Sphingolipid pathway	1/83	0.618874	GAL3ST1
WP5036	Angiotensin II receptor type 1 pathway	1/83	0.618874	TGFBR1
WP430	Statin inhibition of cholesterol production	1/83	0.621091	LDLR
WP4969	RAS and bradykinin pathways in COVID-19	1/83	0.621091	SERPING1
WP382	MAPK signaling pathway	4/83	0.621091	CACNA1F/MAP2K5/RELB/TGFBR1
WP4923	Autophagy	1/83	0.631142	ATG12
WP3858	Toll-like receptor signaling related to MyD88	1/83	0.631142	RELB
WP4922	Mitochondrial complex IV assembly	1/83	0.631142	COX5A
WP5122	Prostaglandin and leukotriene metabolism in senescence	1/83	0.631142	TBXAS1
WP399	Wnt signaling pathway and pluripotency	2/83	0.633152	APC/LDLR
WP5055	Burn wound healing	2/83	0.633152	MMP28/SPARC
WP143	Fatty acid beta-oxidation	1/83	0.638004	ACADS
WP5117	Cohesin complex - Cornelia de Lange syndrome	1/83	0.638004	APC
WP5321	Prostaglandin and leukotriene metabolism in senescence	1/83	0.638004	TBXAS1
WP5087	Malignant pleural mesothelioma	6/83	0.638004	APC/BMI1/FOXM1/MAP2K5/SETDB1/SPARC
WP3617	Photodynamic therapy-induced NF-kB survival signaling	1/83	0.638004	RELB
WP400	p38 MAPK signaling pathway	1/83	0.638004	TGFBR1
WP4844	Influence of laminopathies on Wnt signaling	1/83	0.638004	APC
WP3850	Factors and pathways affecting insulin-like growth factor (IGF1)-Akt signaling	1/83	0.638004	SMAD2
WP4329	miRNA role in immune response in sepsis	1/83	0.638004	RELB
WP5333	Cholesterol metabolism	1/83	0.638004	LDLR
WP619	Type II interferon signaling	1/83	0.638004	IRF8
WP3614	Photodynamic therapy-induced HIF-1 survival signaling	1/83	0.643438	HK1
WP710	DNA damage response (only ATM dependent)	2/83	0.643438	APC/LDLR
WP2371	Parkinson's disease pathway	1/83	0.645437	CASP2
WP524	G13 signaling pathway	1/83	0.645437	ARHGDIG
WP5322	CKAP4 signaling pathway map	2/83	0.650537	BMI1/TGFBR1
WP2516	ATM signaling pathway	1/83	0.652431	CASP2
WP500	Glycogen synthesis and degradation	1/83	0.652431	HK1
WP3931	Embryonic stem cell pluripotency pathways	2/83	0.652431	APC/MAP2K5
WP466	DNA replication	1/83	0.652431	MCM6
WP2036	TNF-related weak inducer of apoptosis (TWEAK) signaling pathway	1/83	0.652431	RELB
WP4577	Neurodegeneration with brain iron accumulation (NBIA) subtypes pathway	1/83	0.652431	ATG12
WP179	Cell cycle	2/83	0.652431	MCM6/SMAD2
WP4249	Hedgehog signaling pathway	1/83	0.652431	SMURF1
WP5198	Inflammatory bowel disease signaling	1/83	0.652431	SMAD2
WP1971	Integrated cancer pathway	1/83	0.652431	SMAD2
WP4758	Nephrotic syndrome	1/83	0.652431	ANLN
WP4823	Genes controlling nephrogenesis	1/83	0.652431	SIX1
WP5085	Vasopressin-regulated water reabsorption	1/83	0.652431	ARHGDIG
WP4535	Envelope proteins and their potential roles in EDMD physiopathology	1/83	0.65457	SMAD2
WP4566	Translation inhibitors in chronically activated PDGFRA cells	1/83	0.65457	MAP2K5
WP2038	Microtubule cytoskeleton regulation	1/83	0.65653	APC
WP4861	Endoplasmic reticulum stress response in coronavirus infection	1/83	0.65653	PPP1R15A
WP2203	Thymic stromal lymphopoietin (TSLP) signaling pathway	1/83	0.662892	RELB
WP107	Translation factors	1/83	0.66905	EIF2B1
WP1533	Vitamin B12 metabolism	1/83	0.670419	LDLR
WP3646	Hepatitis C and hepatocellular carcinoma	1/83	0.670419	TGFBR1
WP4324	Mitochondrial complex I assembly model OXPHOS system	1/83	0.676179	TMEM186
WP3286	Copper homeostasis	1/83	0.677208	APC
WP363	Wnt signaling pathway	1/83	0.677208	APC
WP623	Oxidative phosphorylation	1/83	0.682595	ATP5F1D
WP2858	Ectoderm differentiation	2/83	0.683464	ARHGDIG/SMURF1
WP2853	Endoderm differentiation	2/83	0.690489	APC/SMAD2
WP5083	Neuroinflammation and glutamatergic signaling	2/83	0.691685	SMAD2/TGFBR1
WP5153	N-glycan biosynthesis	1/83	0.692309	DDOST
WP2380	Brain-derived neurotrophic factor (BDNF) signaling pathway	2/83	0.692309	APC/MAP2K5
WP5265	Neurogenesis regulation in the olfactory epithelium	1/83	0.692309	VLDLR
WP4666	Hepatitis B infection	2/83	0.692309	SMAD2/TGFBR1
WP558	Complement and coagulation cascades	1/83	0.692309	SERPING1
WP51	Regulation of actin cytoskeleton	2/83	0.692309	APC/BAIAP2
WP5236	Markers of kidney cell lineage	1/83	0.692309	SIX1
WP5053	Development of ureteric collection system	1/83	0.692309	SIX1
WP5072	Modulators of TCR signaling and T cell activation	1/83	0.692309	CARD11
WP289	Myometrial relaxation and contraction pathways	2/83	0.692309	GNG2/IGFBP4
WP2369	Histone modifications	1/83	0.692309	SETDB1
WP3863	T-cell antigen receptor (TCR) pathway during Staphylococcus aureus infection	1/83	0.692309	CARD11
WP3998	Prader-Willi and Angelman syndrome	1/83	0.692309	CGA
WP4155	Endometrial cancer	1/83	0.692309	APC
WP474	Endochondral ossification	1/83	0.692309	COL10A1
WP4808	Endochondral ossification with skeletal dysplasias	1/83	0.692309	COL10A1
WP45	G1 to S cell cycle control	1/83	0.692309	MCM6
WP4906	3q29 copy number variation syndrome	1/83	0.692309	MELTF
WP5039	SARS-CoV-2 innate immunity evasion and cell-specific immune response	1/83	0.692309	TRIM25
WP2374	Oncostatin M signaling pathway	1/83	0.695168	LDLR
WP3680	Physico-chemical features and toxicity-associated pathways	1/83	0.695168	APC
WP3942	PPAR signaling pathway	1/83	0.695168	FABP6
WP176	Folate metabolism	1/83	0.698413	LDLR
WP2059	Alzheimer's disease and miRNA effects	3/83	0.700474	APC/CACNA1F/PSMA6
WP5124	Alzheimer's disease	3/83	0.700474	APC/CACNA1F/PSMA6
WP2118	Arrhythmogenic right ventricular cardiomyopathy	1/83	0.716941	CACNA1F
WP4949	16p11.2 proximal deletion syndrome	1/83	0.716941	CDIPT
WP4341	Non-genomic actions of 1,25 dihydroxyvitamin D3	1/83	0.726014	RELB
WP5205	Clock-controlled autophagy in bone metabolism	1/83	0.741701	ATG12
WP4016	DNA IR-damage and cellular response via ATR	1/83	0.741701	FOXM1
WP5323	Fatty Acids and Lipoproteins Transport in Hepatocytes	4/83	0.741701	ACADS/EEA1/LDLR/VLDLR
WP4223	Ras signaling	2/83	0.741701	GNG2/PLA2G5
WP2877	Vitamin D receptor pathway	2/83	0.741701	CRACR2A/IRF8
WP2261	Glioblastoma signaling pathways	1/83	0.741701	MAP2K5
WP1544	MicroRNAs in cardiomyocyte hypertrophy	1/83	0.741701	MAP2K5
WP15	Selenium micronutrient network	1/83	0.741701	LDLR
WP254	Apoptosis	1/83	0.741701	CASP2
WP4298	Acute viral myocarditis	1/83	0.741701	CASP2
WP4336	ncRNAs involved in Wnt signaling in hepatocellular carcinoma	1/83	0.741701	APC
WP2328	Allograft rejection	1/83	0.741701	PECR
WP477	Cytoplasmic ribosomal proteins	1/83	0.741701	RPSA
WP5098	T-cell activation SARS-CoV-2	1/83	0.741701	CARD11
WP1772	Apoptosis modulation and signaling	1/83	0.741701	CASP2
WP3925	Amino acid metabolism	1/83	0.741701	MDH1
WP117	GPCRs, other	1/83	0.741701	PTGFR
WP4963	p53 transcriptional gene network	1/83	0.741701	MGMT
WP69	T-cell receptor signaling pathway	1/83	0.741701	CARD11
WP231	TNF-alpha signaling pathway	1/83	0.741701	PTPRCAP
WP3594	Circadian rhythm genes	2/83	0.741701	ID3/RELB
WP4258	lncRNA in canonical Wnt signaling and colorectal cancer	1/83	0.741701	APC
WP2806	Complement system	1/83	0.751986	SERPING1
WP23	B cell receptor signaling pathway	1/83	0.753656	CARD11
WP4540	Hippo signaling regulation pathways	1/83	0.753656	SMAD2
WP4932	7q11.23 copy number variation syndrome	1/83	0.758736	ATP5F1D
WP185	Integrin-mediated cell adhesion	1/83	0.759367	MAP2K5
WP4352	Ciliary landscape	2/83	0.764563	APC/MCM6
WP5090	Complement system in neuronal development and plasticity	1/83	0.764563	SERPING1
WP3888	VEGFA-VEGFR2 signaling	4/83	0.765266	EEA1/FSCN1/LRRC59/PLA2G5
WP2263	Androgen receptor network in prostate cancer	1/83	0.780779	SMAD2
WP428	Wnt signaling	1/83	0.791718	APC
WP2431	Spinal cord injury	1/83	0.791718	PLA2G5
WP4946	DNA repair pathways, full network	1/83	0.798165	MGMT
WP4541	Hippo-Merlin signaling dysregulation	1/83	0.798165	FOXM1
WP411	mRNA processing	1/83	0.812699	U2AF2
WP4217	Ebola virus infection in host	1/83	0.812699	RELB
WP5224	2q37 copy number variation syndrome	1/83	0.812699	IRF8
WP4630	Measles virus infection	1/83	0.814691	RCHY1
WP236	Adipogenesis	1/83	0.814691	ID3
WP3915	Angiopoietin-like protein 8 regulatory pathway	1/83	0.814691	MAP2K5
WP455	GPCRs, class A rhodopsin-like	2/83	0.814691	P2RY10/PTGFR
WP2884	NRF2 pathway	1/83	0.814691	SLC6A6
WP2857	Mesodermal commitment pathway	1/83	0.835824	SMAD2
WP4754	IL-18 signaling pathway	2/83	0.835824	ACADS/RANGAP1
WP4396	Nonalcoholic fatty liver disease	1/83	0.841652	COX5A
WP536	Calcium regulation in cardiac cells	1/83	0.841836	GNG2
WP4262	Breast cancer pathway	1/83	0.841836	APC
WP706	Sudden infant death syndrome (SIDS) susceptibility pathways	1/83	0.841836	FOXM1
WP437	EGF/EGFR signaling pathway	1/83	0.849065	MAP2K5
WP481	Insulin signaling	1/83	0.849065	MAP2K5
WP3929	Chemokine signaling pathway	1/83	0.851501	GNG2
WP3932	Focal adhesion: PI3K-Akt-mTOR-signaling pathway	2/83	0.851501	GNG2/PFKFB4
WP702	Metapathway biotransformation Phase I and II	1/83	0.851501	GAL3ST1
WP4803	Ciliopathies	1/83	0.874507	TOPORS
WP5115	Network map of SARS-CoV-2 signaling pathway	1/83	0.908517	CARD11
WP2882	Nuclear receptors meta-pathway	1/83	0.968849	SLC6A6
WP4172	PI3K-Akt signaling pathway	1/83	0.974007	GNG2

## Sheet: ORA_WP_Iba1_CoMvPaM_PaMup
ID	Description	GeneRatio	p.adjust	gene_ID
WP2291	Deregulation of Rab and Rab effector genes in bladder cancer	3/115	0.47543	GCC2/MADD/RAB27B
WP437	EGF/EGFR signaling pathway	7/115	0.482368	CAMK2A/FOXO1/PIK3R1/PLD1/PLD2/PTPRR/RPS6KA1
WP3844	PI3K-AKT-mTOR signaling pathway and therapeutic opportunities	3/115	0.482368	ATG13/FOXO1/PIK3R1
WP673	ErbB signaling pathway	5/115	0.482368	CAMK2A/FOXO1/MAPK10/PIK3R1/PRKCG
WP2513	Nanoparticle triggered regulated necrosis	2/115	0.482368	PARP1/RIPK3
WP3630	NAD metabolism, sirtuins and aging	2/115	0.482368	FOXO1/PARP1
WP3945	TYROBP causal network in microglia	4/115	0.482368	GIMAP2/RGS1/RPS6KA1/SAMSN1
WP3298	Melatonin metabolism and effects	3/115	0.482368	CAMK2A/FOXO1/MTNR1A
WP2332	Interleukin-11 signaling pathway	3/115	0.590539	IL11RA/PIK3R1/RPS6KA1
WP5193	Cholesterol synthesis disorders	2/115	0.590539	HMGCR/LBR
WP4566	Translation inhibitors in chronically activated PDGFRA cells	3/115	0.590539	MAPK10/PIK3R1/RPS6KA1
WP4787	Osteoblast differentiation and related diseases	5/115	0.590539	JAG2/MAPK10/PIK3R1/PRKCG/WNT10A
WP481	Insulin signaling	6/115	0.590539	FOXO1/MAPK10/PIK3R1/RHOQ/RPS6KA1/TBC1D4
WP4863	Host-pathogen interaction of human coronaviruses - autophagy	2/115	0.590539	ATG13/ATG3
WP4718	Cholesterol metabolism with Bloch and Kandutsch-Russell pathways	3/115	0.590539	HMGCR/LBR/SOAT2
WP2059	Alzheimer's disease and miRNA effects	8/115	0.590539	ATG13/AXIN2/MAPK10/PIK3R1/PLCB4/SLC25A31/VDAC2/WNT10A
WP5124	Alzheimer's disease	8/115	0.590539	ATG13/AXIN2/MAPK10/PIK3R1/PLCB4/SLC25A31/VDAC2/WNT10A
WP3286	Copper homeostasis	3/115	0.590539	ADAM9/FOXO1/SOD3
WP3645	NAD+ biosynthetic pathways	2/115	0.590539	IDO1/PARP1
WP4722	Glycerolipids and glycerophospholipids	2/115	0.590539	CHKB/PLD1
WP4760	PKC-gamma calcium signaling pathway in ataxia	2/115	0.590539	PLCB4/PRKCG
WP4521	Glycosylation and related congenital defects	2/115	0.590539	ALG13/MAGT1
WP5044	Kynurenine pathway and links to cell senescence	2/115	0.590539	FOXO1/IDO1
WP3915	Angiopoietin-like protein 8 regulatory pathway	5/115	0.590539	FOXO1/MAPK10/PIK3R1/RHOQ/RPS6KA1
WP23	B cell receptor signaling pathway	4/115	0.610781	CAMK2A/FOXO1/PIK3R1/RPS6KA1
WP5092	Interactions of natural killer cells in pancreatic cancer	2/115	0.610781	FOXO1/PRF1
WP5083	Neuroinflammation and glutamatergic signaling	5/115	0.610781	CAMK2A/GRIK2/PLCB4/PRKCG/TGFBR3
WP2380	Brain-derived neurotrophic factor (BDNF) signaling pathway	5/115	0.610781	CAMK2A/KCNN2/MAPK10/PIK3R1/RPS6KA1
WP5231	Hippocampal synaptogenesis and neurogenesis	2/115	0.610781	CAMK2A/RPS6KA1
WP399	Wnt signaling pathway and pluripotency	4/115	0.610781	AXIN2/MAPK10/PRKCG/WNT10A
WP61	Notch signaling pathway	3/115	0.610781	JAG2/PIK3R1/TLE1
WP4313	Ferroptosis	3/115	0.617569	FTH1/HMGCR/VDAC2
WP1403	AMP-activated protein kinase signaling	3/115	0.617569	HMGCR/PFKFB3/PIK3R1
WP2525	Trans-sulfuration, one-carbon metabolism and related pathways	3/115	0.617569	CHKB/PLD1/SOD3
WP4923	Autophagy	2/115	0.617569	ATG13/ATG3
WP3594	Circadian rhythm genes	6/115	0.617569	GFPT1/LGR4/MAPK10/MTNR1A/PRF1/PRKCG
WP2032	Thyroid stimulating hormone (TSH) signaling pathway	3/115	0.617569	PIK3R1/PLD1/RPS6KA1
WP4262	Breast cancer pathway	5/115	0.618489	AXIN2/JAG2/PARP1/PIK3R1/WNT10A
WP408	Oxidative stress response	2/115	0.618489	MAPK10/SOD3
WP5202	Alstrom syndrome	2/115	0.618489	RFX2/VCP
WP5329	Cholesterol biosynthesis pathway in hepatocytes	4/115	0.618489	CYB5R2/HMGCR/LBR/PLPP6
WP4481	Resistin as a regulator of inflammation	2/115	0.620273	PLCB4/PLCD4
WP428	Wnt signaling	4/115	0.620273	CAMK2A/PLCB4/PRKCG/WNT10A
WP4844	Influence of laminopathies on Wnt signaling	2/115	0.636004	EMD/TLE1
WP4341	Non-genomic actions of 1,25 dihydroxyvitamin D3	3/115	0.636004	CAMK2A/PLCB4/PRKCG
WP4150	Wnt signaling in kidney disease	2/115	0.636004	MAPK10/WNT10A
WP4877	Host-pathogen interaction of human coronaviruses - MAPK signaling	2/115	0.636004	MAPK10/RPS6KA1
WP5333	Cholesterol metabolism	2/115	0.636004	HMGCR/LBR
WP2034	Leptin signaling pathway	3/115	0.64581	FOXO1/PIK3R1/RPS6KA1
WP4829	mBDNF and proBDNF regulation of GABA neurotransmission	2/115	0.646539	GABRG1/PIK3R1
WP4538	Regulatory circuits of the STAT3 signaling pathway	3/115	0.646539	IL11RA/MAPK10/PTPRT
WP5205	Clock-controlled autophagy in bone metabolism	3/115	0.646539	ATG13/ATG3/VCP
WP2636	Common pathways underlying drug addiction	2/115	0.646539	CAMK2A/PRKCG
WP4871	Kisspeptin/kisspeptin receptor system in the ovary	2/115	0.646539	PLCB4/PRKCG
WP127	IL-5 signaling pathway	2/115	0.646691	PIK3R1/RPS6KA1
WP2828	Bladder cancer	2/115	0.646691	DAPK2/PIK3R1
WP2261	Glioblastoma signaling pathways	3/115	0.646691	FOXO1/PIK3R1/PRKCG
WP4148	Splicing factor NOVA regulated synaptic proteins	2/115	0.646691	GRIK2/PLCB4
WP4577	Neurodegeneration with brain iron accumulation (NBIA) subtypes pathway	2/115	0.646691	ATG13/ATG3
WP5220	Metabolic reprogramming in pancreatic cancer	2/115	0.646691	GFPT1/HMGCR
WP254	Apoptosis	3/115	0.646691	MAPK10/PIK3R1/PRF1
WP4223	Ras signaling	5/115	0.646691	MAPK10/PIK3R1/PLD1/PLD2/PRKCG
WP5287	17q12 copy number variation syndrome	3/115	0.646691	CCL8/RFFL/SRCIN1
WP4263	Pancreatic adenocarcinoma pathway	3/115	0.646691	MAPK10/PIK3R1/PLD1
WP4535	Envelope proteins and their potential roles in EDMD physiopathology	2/115	0.646691	EMD/LBR
WP80	Nucleotide GPCRs	1/115	0.646691	ADORA3
WP231	TNF-alpha signaling pathway	3/115	0.646691	MADD/RFFL/RIPK3
WP4258	lncRNA in canonical Wnt signaling and colorectal cancer	3/115	0.646691	AXIN2/HNRNPK/WNT10A
WP4971	Phosphoinositides metabolism	2/115	0.646691	PLCB4/PLCD4
WP2007	Iron metabolism in placenta	1/115	0.646691	FTH1
WP3871	Valproic acid pathway	1/115	0.646691	ACADSB
WP5192	Modulation of PI3K-Akt-mTOR signaling by bioactive sphingolipids	1/115	0.646691	PLD1
WP363	Wnt signaling pathway	2/115	0.646691	AXIN2/PRKCG
WP3876	BMP2-WNT4-FOXO1 pathway in primary endometrial stromal cell differentiation	1/115	0.646691	FOXO1
WP3944	Serotonin and anxiety-related events	1/115	0.646691	PLCD4
WP4190	Mevalonate arm of cholesterol biosynthesis pathway	1/115	0.646691	HMGCR
WP4337	ncRNAs involved in STAT3 signaling in hepatocellular carcinoma	1/115	0.646691	IL11RA
WP5087	Malignant pleural mesothelioma	9/115	0.646691	ASXL1/ATG13/FOXO1/IDO1/MAPK10/PLCB4/RPS6KA1/SUZ12/WNT10A
WP3933	Kennedy pathway from sphingolipids	1/115	0.646691	CHKB
WP4582	Cancer immunotherapy by CTLA4 blockade	1/115	0.646691	PIK3R1
WP4921	Mitochondrial complex III assembly	1/115	0.646691	UQCRC2
WP5037	Riboflavin and CoQ disorders	1/115	0.646691	ETFA
WP4222	Phosphodiesterases in neuronal function	2/115	0.646691	CAMK2A/PDE6A
WP4879	Overlap between signal transduction pathways contributing to LMNA laminopathies	2/115	0.646691	EMD/TLE1
WP5323	Fatty Acids and Lipoproteins Transport in Hepatocytes	8/115	0.646691	HMGCR/LBR/LRP12/OLR1/PLPP6/RHOQ/SOAT2/TOM1
WP5153	N-glycan biosynthesis	2/115	0.646691	ALG13/ALG5
WP197	Cholesterol biosynthesis pathway	1/115	0.646691	HMGCR
WP5182	Pro-survival signaling of neuroprotectin D1	1/115	0.646691	RIPK3
WP698	Glucuronidation	1/115	0.646691	PGM2
WP4239	Epithelial to mesenchymal transition in colorectal cancer	4/115	0.646691	JAG2/PIK3R1/SUZ12/WNT10A
WP2011	SREBF and miR33 in cholesterol and lipid homeostasis	1/115	0.646691	HMGCR
WP2916	Interactome of polycomb repressive complex 2 (PRC2)	1/115	0.646691	SUZ12
WP3644	NAD+ metabolism	1/115	0.646691	PARP1
WP4210	Tryptophan catabolism leading to NAD+ production	1/115	0.646691	IDO1
WP5027	nsp1 from SARS-CoV-2 inhibits translation initiation in the host cell	1/115	0.646691	EIF1AX
WP304	Kit receptor signaling pathway	2/115	0.646691	PIK3R1/RPS6KA1
WP710	DNA damage response (only ATM dependent)	3/115	0.646691	MAPK10/PIK3R1/WNT10A
WP43	Oxidation by cytochrome P450	2/115	0.646691	CYB5R2/CYP27C1
WP22	IL-9 signaling pathway	1/115	0.646691	PIK3R1
WP3413	NOTCH1 regulation of endothelial cell calcification	1/115	0.646691	JAG2
WP3947	Serotonin and anxiety	1/115	0.646691	PLCD4
WP5072	Modulators of TCR signaling and T cell activation	2/115	0.646691	PIK3R1/UBASH3A
WP702	Metapathway biotransformation Phase I and II	4/115	0.646691	CYP27C1/GSTO2/GSTP1/GSTZ1
WP4784	Proteoglycan biosynthesis	1/115	0.646691	BPNT2
WP4155	Endometrial cancer	2/115	0.646691	AXIN2/PIK3R1
WP247	Small ligand GPCRs	1/115	0.646691	MTNR1A
WP3287	Overview of nanoparticle effects	1/115	0.646691	ITGAD
WP384	Apoptosis modulation by HSP70	1/115	0.646691	MAPK10
WP5238	Cholestasis	1/115	0.646691	HMGCR
WP2507	Nanomaterial induced apoptosis	1/115	0.646691	PRF1
WP4655	Cytosolic DNA-sensing pathway	2/115	0.646691	POLR3A/RIPK3
WP3303	RAC1/PAK1/p38/MMP2 pathway	2/115	0.646691	FOXO1/PIK3R1
WP497	Urea cycle and metabolism of amino groups	1/115	0.646691	OAT
WP5066	FOXA2 pathway	1/115	0.646691	FOXO1
WP1982	Sterol regulatory element-binding proteins (SREBP) signaling	2/115	0.646691	AMFR/HMGCR
WP2880	Glucocorticoid receptor pathway	2/115	0.646691	TGFBR3/TSC22D3
WP3599	Transcription factor regulation in adipogenesis	1/115	0.646691	FOXO1
WP4725	Sphingolipid metabolism overview	1/115	0.646691	DEGS1
WP5103	Progeria-associated lipodystrophy	1/115	0.646691	PARP1
WP5218	Extrafollicular and follicular B cell activation by SARS-CoV-2	2/115	0.646691	FOXO1/SELL
WP4255	Non-small cell lung cancer	2/115	0.646691	PIK3R1/PRKCG
WP5304	Cholesterol metabolism	2/115	0.646691	HMGCR/LBR
WP167	Eicosanoid synthesis	1/115	0.646691	PTGES
WP2509	Nanoparticle triggered autophagic cell death	1/115	0.646691	ATG3
WP3612	Photodynamic therapy-induced NFE2L2 (NRF2) survival signaling	1/115	0.646691	GSTP1
WP5046	NAD metabolism in oncogene-induced senescence and mitochondrial dysfunction-associated senescence	1/115	0.646691	PARP1
WP5181	Roles of ceramides in development of insulin resistance	1/115	0.646691	PIK3R1
WP4216	Chromosomal and microsatellite instability in colorectal cancer	2/115	0.646691	AXIN2/MAPK10
WP2882	Nuclear receptors meta-pathway	6/115	0.646691	FOXO1/FTH1/GSTP1/SOD3/TGFBR3/TSC22D3
WP4595	Urea cycle and associated pathways	1/115	0.646691	OAT
WP4686	Leucine, isoleucine and valine metabolism	1/115	0.646691	ACADSB
WP4656	Joubert syndrome	2/115	0.646691	PARP1/PDE6A
WP205	IL-7 signaling pathway	1/115	0.646691	PIK3R1
WP2875	Constitutive androstane receptor pathway	1/115	0.646691	FOXO1
WP3668	Hypothesized pathways in pathogenesis of cardiovascular disease	1/115	0.646691	TGFBR3
WP4726	Sphingolipid metabolism: integrated pathway	1/115	0.646691	DEGS1
WP2884	NRF2 pathway	3/115	0.646691	FTH1/GSTP1/SOD3
WP3658	Wnt/beta-catenin signaling pathway in leukemia	1/115	0.646691	AXIN2
WP5183	SARS-CoV-2 mitochondrial chronic oxidative stress and endothelial dysfunction	1/115	0.646691	RPS6KA1
WP2035	Follicle stimulating hormone (FSH) signaling pathway	1/115	0.646691	FOXO1
WP3845	Canonical and non-canonical Notch signaling	1/115	0.646691	JAG2
WP5064	7-oxo-C and 7-beta-HC pathways	1/115	0.646691	ACOT4
WP5121	Sphingolipid metabolism in senescence	1/115	0.646691	DEGS1
WP2643	Nanoparticle-mediated activation of receptor signaling	1/115	0.646691	MAPK10
WP2876	Pregnane X receptor pathway	1/115	0.646691	FOXO1
WP5036	Angiotensin II receptor type 1 pathway	1/115	0.646691	IL11RA
WP5200	Dravet syndrome	1/115	0.646691	CAMK2A
WP4673	Male infertility	3/115	0.646691	CCNK/PARP1/SOD3
WP4022	Pyrimidine metabolism	2/115	0.646691	DCK/POLR3A
WP3869	Cannabinoid receptor signaling	1/115	0.646691	MAPK10
WP3972	PDGFR-beta pathway	1/115	0.646691	PIK3R1
WP430	Statin inhibition of cholesterol production	1/115	0.646691	HMGCR
WP5351	Kleefstra syndrome	1/115	0.646691	ASXL1
WP4298	Acute viral myocarditis	2/115	0.646691	PARP1/PIK3R1
WP4806	EGFR tyrosine kinase inhibitor resistance	2/115	0.646691	PIK3R1/PRKCG
WP2533	Glycerophospholipid biosynthetic pathway	1/115	0.646691	CHKB
WP2870	Extracellular vesicle-mediated signaling in recipient cells	1/115	0.646691	TGFBR3
WP4553	FBXL10 enhancement of MAP/ERK signaling in diffuse large B-cell lymphoma	1/115	0.646691	SUZ12
WP4719	Eicosanoid metabolism via cyclooxygenases (COX)	1/115	0.646691	PTGES
WP4941	GPR143 in melanocytes and retinal pigment epithelium cells	1/115	0.646691	PLCB4
WP4666	Hepatitis B infection	3/115	0.646691	MAPK10/PIK3R1/PRKCG
WP2328	Allograft rejection	2/115	0.646691	HLA-DQA1/PRF1
WP2446	Retinoblastoma gene in cancer	2/115	0.646691	DCK/TTK
WP2363	Gastric cancer network 2	1/115	0.646691	LBR
WP3981	miRNA regulation of prostate cancer signaling pathways	1/115	0.646691	FOXO1
WP4159	GABA receptor signaling	1/115	0.646691	GABRG1
WP4204	Tumor suppressor activity of SMARCB1	1/115	0.646691	SUZ12
WP4558	Overview of interferons-mediated signaling pathway	1/115	0.646691	PIK3R1
WP4752	Base excision repair	1/115	0.646691	PARP1
WP4922	Mitochondrial complex IV assembly	1/115	0.646691	CMC1
WP5122	Prostaglandin and leukotriene metabolism in senescence	1/115	0.646691	PTGES
WP4754	IL-18 signaling pathway	5/115	0.646691	NFKBIZ/PARP1/PIK3R1/PLD1/TNFAIP2
WP138	Androgen receptor signaling pathway	2/115	0.646691	FOXO1/PIK3R1
WP4149	White fat cell differentiation	1/115	0.646691	FOXO1
WP5088	Prostaglandin signaling	1/115	0.646691	PTGES
WP111	Electron transport chain: OXPHOS system in mitochondria	2/115	0.646691	ATP5PO/UQCRC2
WP117	GPCRs, other	2/115	0.646691	ADORA3/TAAR2
WP536	Calcium regulation in cardiac cells	3/115	0.646691	CAMK2A/PRKCG/RGS1
WP244	Alpha 6 beta 4 signaling pathway	1/115	0.646691	PIK3R1
WP3676	BDNF-TrkB signaling	1/115	0.646691	RPS6KA1
WP422	MAPK cascade	1/115	0.646691	MAPK10
WP4542	Leukocyte-intrinsic Hippo pathway functions	1/115	0.646691	FOXO1
WP465	Tryptophan metabolism	1/115	0.646691	IDO1
WP4875	Disruption of postsynaptic signaling by CNV	1/115	0.646691	CAMK2A
WP4900	Purinergic signaling	1/115	0.646691	ADORA3
WP2355	Corticotropin-releasing hormone signaling pathway	2/115	0.646691	CAMK2A/PARP1
WP289	Myometrial relaxation and contraction pathways	3/115	0.646691	CAMK2A/PRKCG/RGS1
WP143	Fatty acid beta-oxidation	1/115	0.649928	CHKB
WP5321	Prostaglandin and leukotriene metabolism in senescence	1/115	0.649928	PTGES
WP4746	Thyroid hormones production and peripheral downstream signaling effects	2/115	0.652468	FOXO1/TBC1D4
WP1471	Target of rapamycin signaling	1/115	0.668278	HMGCR
WP3850	Factors and pathways affecting insulin-like growth factor (IGF1)-Akt signaling	1/115	0.668278	PLD1
WP4540	Hippo signaling regulation pathways	2/115	0.67172	PLCB4/PRKCG
WP75	Toll-like receptor signaling pathway	2/115	0.67172	MAPK10/PIK3R1
WP383	Striated muscle contraction pathway	1/115	0.67172	TPM1
WP524	G13 signaling pathway	1/115	0.681745	MAPK10
WP185	Integrin-mediated cell adhesion	2/115	0.68452	ITGAD/MAPK10
WP2526	PDGF pathway	1/115	0.68452	PIK3R1
WP4564	Neural crest cell migration during development	1/115	0.68452	EPHB1
WP3937	Microglia pathogen phagocytosis pathway	1/115	0.690442	PIK3R1
WP3941	Oxidative damage response	1/115	0.690442	MAPK10
WP314	Fas ligand pathway and stress induction of heat shock proteins	1/115	0.691287	PARP1
WP5316	Primary ovarian insufficiency	3/115	0.691287	FOXO1/PARP1/TGFBR3
WP3932	Focal adhesion: PI3K-Akt-mTOR-signaling pathway	5/115	0.691287	FOXO1/ITGAD/LPAR2/PFKFB3/PIK3R1
WP4565	Neural crest cell migration in cancer	1/115	0.691287	EPHB1
WP49	IL-2 signaling pathway	1/115	0.691287	PIK3R1
WP716	Vitamin A and carotenoid metabolism	1/115	0.691287	RLBP1
WP364	IL6 signaling pathway	1/115	0.691287	PIK3R1
WP4249	Hedgehog signaling pathway	1/115	0.691287	EVC2
WP4534	Mechanoregulation and pathology of YAP/TAZ via Hippo and non-Hippo mechanisms	1/115	0.691287	MAPK10
WP1591	Heart development	1/115	0.691287	TBX1
WP4756	Renin-angiotensin-aldosterone system (RAAS)	1/115	0.691287	CAMK2A
WP4758	Nephrotic syndrome	1/115	0.691287	SYNPO
WP268	Notch signaling	1/115	0.691287	JAG2
WP3878	ATM signaling in development and disease	1/115	0.691287	LBR
WP5078	T cell modulation in pancreatic cancer	1/115	0.691287	IDO1
WP5283	Chronic hyperglycemia impairment of neuron function	1/115	0.691287	PRKCG
WP98	Prostaglandin synthesis and regulation	1/115	0.691287	PTGES
WP4008	NO/cGMP/PKG mediated neuroprotection	1/115	0.691287	CAMK2A
WP4861	Endoplasmic reticulum stress response in coronavirus infection	1/115	0.691287	PPP1R7
WP1541	Energy metabolism	1/115	0.691287	FOXO1
WP410	Exercise-induced circadian regulation	1/115	0.691287	GSTP1
WP2431	Spinal cord injury	2/115	0.691287	CCNG1/VCAN
WP4659	Gastrin signaling pathway	2/115	0.691287	FOXO1/PIK3R1
WP2877	Vitamin D receptor pathway	3/115	0.691287	FOXO1/HLA-DQA1/TPM1
WP107	Translation factors	1/115	0.691287	EIF1AX
WP4545	Oxysterols derived from cholesterol	1/115	0.691287	ACOT4
WP1533	Vitamin B12 metabolism	1/115	0.691287	SOD3
WP2637	Interleukin-1 (IL-1) structural pathway	1/115	0.691287	MAPK10
WP286	IL-3 signaling pathway	1/115	0.691287	PIK3R1
WP5300	TROP2 regulatory signaling	1/115	0.691287	PIK3R1
WP4657	22q11.2 copy number variation syndrome	2/115	0.691287	OAT/TBX1
WP4541	Hippo-Merlin signaling dysregulation	2/115	0.693935	ITGAD/PLCB4
WP4539	Synaptic signaling pathways associated with autism spectrum disorder	1/115	0.693935	PIK3R1
WP2272	Pathogenic Escherichia coli infection	1/115	0.700227	ARPC5
WP623	Oxidative phosphorylation	1/115	0.702955	ATP5PO
WP5144	NRP1-triggered signaling pathways in pancreatic cancer	1/115	0.702955	TGFBR3
WP306	Focal adhesion	3/115	0.702955	MAPK10/PIK3R1/PRKCG
WP395	IL-4 signaling pathway	1/115	0.702955	PIK3R1
WP560	TGF-beta receptor signaling	1/115	0.702955	TGFBR3
WP585	Interferon type I signaling pathways	1/115	0.702955	PIK3R1
WP4217	Ebola virus infection in host	2/115	0.702955	HLA-DQA1/PIK3R1
WP5224	2q37 copy number variation syndrome	2/115	0.702955	KLHL30/PPP1R7
WP195	IL-1 signaling pathway	1/115	0.702955	PIK3R1
WP2018	RANKL/RANK signaling pathway	1/115	0.702955	PIK3R1
WP3959	DNA IR-double strand breaks and cellular response via ATM	1/115	0.702955	PARP1
WP4630	Measles virus infection	2/115	0.713428	MAPK10/PIK3R1
WP4205	MET in type 1 papillary renal cell carcinoma	1/115	0.713428	PIK3R1
WP3865	Novel intracellular components of RIG-I-like receptor pathway	1/115	0.714419	MAPK10
WP4816	TGF-beta receptor signaling in skeletal dysplasias	1/115	0.714419	TGFBR3
WP366	TGF-beta signaling pathway	2/115	0.714419	PIK3R1/TGFBR3
WP5236	Markers of kidney cell lineage	1/115	0.717523	AXIN2
WP5180	DYRK1A involvement regarding cell proliferation in brain development	1/115	0.735743	FOXO1
WP2858	Ectoderm differentiation	2/115	0.735743	ARHGAP15/CLVS1
WP3998	Prader-Willi and Angelman syndrome	1/115	0.738226	GABRG1
WP2853	Endoderm differentiation	2/115	0.739546	FOXO1/KDM4A
WP2374	Oncostatin M signaling pathway	1/115	0.746305	PIK3R1
WP2324	AGE/RAGE pathway	1/115	0.746543	FOXO1
WP3942	PPAR signaling pathway	1/115	0.746543	OLR1
WP2857	Mesodermal commitment pathway	2/115	0.746543	AXIN2/TBX1
WP176	Folate metabolism	1/115	0.74808	SOD3
WP4685	Melanoma	1/115	0.751659	PIK3R1
WP51	Regulation of actin cytoskeleton	2/115	0.752752	ARPC5/PIK3R1
WP4396	Nonalcoholic fatty liver disease	2/115	0.752752	PIK3R1/UQCRC2
WP1530	miRNA regulation of DNA damage response	1/115	0.752752	CCNG1
WP5114	Nucleotide excision repair in xeroderma pigmentosum	1/115	0.752752	PARP1
WP2572	Primary focal segmental glomerulosclerosis (FSGS)	1/115	0.75597	SYNPO
WP2118	Arrhythmogenic right ventricular cardiomyopathy	1/115	0.759075	EMD
WP3584	MECP2 and associated Rett syndrome	1/115	0.759247	CAMK2A
WP4674	Head and neck squamous cell carcinoma	1/115	0.759247	PIK3R1
WP5094	Orexin receptor pathway	2/115	0.761893	PIK3R1/PLD1
WP2037	Prolactin signaling pathway	1/115	0.770414	PIK3R1
WP4016	DNA IR-damage and cellular response via ATR	1/115	0.788709	PARP1
WP3929	Chemokine signaling pathway	2/115	0.791118	PIK3R1/PLCB4
WP382	MAPK signaling pathway	3/115	0.791211	MAPK10/PRKCG/PTPRR
WP1544	MicroRNAs in cardiomyocyte hypertrophy	1/115	0.791211	PIK3R1
WP15	Selenium micronutrient network	1/115	0.791211	SOD3
WP4018	Clear cell renal cell carcinoma pathways	1/115	0.791211	PGM2
WP4336	ncRNAs involved in Wnt signaling in hepatocellular carcinoma	1/115	0.791211	WNT10A
WP5234	Bardet-Biedl syndrome	1/115	0.795496	EVC2
WP477	Cytoplasmic ribosomal proteins	1/115	0.795496	RPS6KA1
WP5098	T-cell activation SARS-CoV-2	1/115	0.795496	PIK3R1
WP455	GPCRs, class A rhodopsin-like	3/115	0.795496	ADORA3/HCAR1/MTNR1A
WP1772	Apoptosis modulation and signaling	1/115	0.795496	MADD
WP3925	Amino acid metabolism	1/115	0.795496	OAT
WP4963	p53 transcriptional gene network	1/115	0.795496	CCNG1
WP69	T-cell receptor signaling pathway	1/115	0.795496	PIK3R1
WP35	G protein signaling pathways	1/115	0.796884	PRKCG
WP2806	Complement system	1/115	0.810063	SELL
WP4658	Small cell lung cancer	1/115	0.811093	PIK3R1
WP4932	7q11.23 copy number variation syndrome	1/115	0.819401	ATP5PO
WP5055	Burn wound healing	1/115	0.820171	NFKBIZ
WP2064	Neural crest differentiation	1/115	0.820884	AXIN2
WP4536	Genes related to primary cilium development (based on CRISPR)	1/115	0.821539	EVC2
WP4321	Thermogenesis	1/115	0.831992	RPS6KA1
WP5322	CKAP4 signaling pathway map	1/115	0.8495	GOLPH3
WP3931	Embryonic stem cell pluripotency pathways	1/115	0.8495	WNT10A
WP5115	Network map of SARS-CoV-2 signaling pathway	2/115	0.8495	ATG13/CCL8
WP4946	DNA repair pathways, full network	1/115	0.8495	PARP1
WP4352	Ciliary landscape	2/115	0.8495	CAMK2A/TBC1D4
WP179	Cell cycle	1/115	0.8495	TTK
WP4549	Fragile X syndrome	1/115	0.8495	CAMK2A
WP5095	Overview of proinflammatory and profibrotic mediators	1/115	0.8495	CCL8
WP411	mRNA processing	1/115	0.858868	HNRNPK
WP236	Adipogenesis	1/115	0.867295	FOXO1
WP3888	VEGFA-VEGFR2 signaling	4/115	0.889362	ADAM9/FOXO1/PIK3R1/SPIRE1
WP4803	Ciliopathies	1/115	0.940127	EVC2
WP4172	PI3K-Akt signaling pathway	2/115	0.960833	LPAR2/PIK3R1

[truncated: 2 more sheets: ORA_WP_GFAP_GFAP_CoMvPaM_PaMup, ORA_WP_GFAP_GFAP_CoMvPaM_CoMup]
